# Supplementary material for: Photocatalyst-free, visible-light-induced regio- and stereoselective synthesis of phosphorylated enamines from N-allenamides via [1,3]-sulfonyl shift at room temperature
Source: Chem Sci. 2024 Oct 3;15(43):17962–70. doi: 10.1039/d4sc05190d (PMC11467721; doi:10.1039/d4sc05190d)
Supplement: SC-015-D4SC05190D-s002 [file SC-015-D4SC05190D-s002.cif]

# Supplementary Information (SI) for Chemical Science.
# This journal is © The Royal Society of Chemistry 2024

####################################################################### 
# 
# This file contains crystal structure data downloaded from the 
# Cambridge Structural Database (CSD) hosted by the Cambridge 
# Crystallographic Data Centre (CCDC).
# 
# Full information about CCDC data access policies and citation 
# guidelines are available at http://www.ccdc.cam.ac.uk/access/V1 
# 
# Audit and citation data items may have been added by the CCDC. 
# Please retain this information to preserve the provenance of 
# this file and to allow appropriate attribution of the data. 
# 
#######################################################################

data_elmjd230705
_database_code_depnum_ccdc_archive 'CCDC 2281377'
loop_
_audit_author_name
_audit_author_address
'Gruber Nathalie'
;University of Strasbourg
France
;
_audit_update_record             
;
2023-07-13 deposited with the CCDC.	2024-10-02 downloaded from the CCDC.
;

_audit_creation_method           SHELXL-2018/3
_shelx_SHELXL_version_number     2018/3
_chemical_name_systematic        ?
_chemical_name_common            ?
_chemical_melting_point          ?
_chemical_formula_moiety         'C30 H26 Br F3 N O3 P S'
_chemical_formula_sum            'C30 H26 Br F3 N O3 P S'
_chemical_formula_weight         648.46

loop_
_atom_type_symbol
_atom_type_description
_atom_type_scat_dispersion_real
_atom_type_scat_dispersion_imag
_atom_type_scat_source
C C 0.0033 0.0016 'International Tables Vol C Tables 4.2.6.8 and 6.1.1.4'
H H 0.0000 0.0000 'International Tables Vol C Tables 4.2.6.8 and 6.1.1.4'
Br Br -0.2901 2.4595 'International Tables Vol C Tables 4.2.6.8 and 6.1.1.4'
F F 0.0171 0.0103 'International Tables Vol C Tables 4.2.6.8 and 6.1.1.4'
N N 0.0061 0.0033 'International Tables Vol C Tables 4.2.6.8 and 6.1.1.4'
O O 0.0106 0.0060 'International Tables Vol C Tables 4.2.6.8 and 6.1.1.4'
P P 0.1023 0.0942 'International Tables Vol C Tables 4.2.6.8 and 6.1.1.4'
S S 0.1246 0.1234 'International Tables Vol C Tables 4.2.6.8 and 6.1.1.4'

_space_group_crystal_system      triclinic
_space_group_IT_number           2
_space_group_name_H-M_alt        'P -1'
_space_group_name_Hall           '-P 1'

_shelx_space_group_comment       
;
The symmetry employed for this shelxl refinement is uniquely defined
by the following loop, which should always be used as a source of
symmetry information in preference to the above space-group names.
They are only intended as comments.
;

loop_
_space_group_symop_operation_xyz
'x, y, z'
'-x, -y, -z'

_cell_length_a                   10.2345(4)
_cell_length_b                   12.0047(4)
_cell_length_c                   13.9944(6)
_cell_angle_alpha                112.2560(10)
_cell_angle_beta                 111.385(2)
_cell_angle_gamma                90.4840(10)
_cell_volume                     1460.15(10)
_cell_formula_units_Z            2
_cell_measurement_temperature    120(2)
_cell_measurement_reflns_used    9944
_cell_measurement_theta_min      2.16
_cell_measurement_theta_max      29.93

_exptl_crystal_description       needle
_exptl_crystal_colour            colourless
_exptl_crystal_density_meas      none
_exptl_crystal_density_method    ?
_exptl_crystal_density_diffrn    1.475
_exptl_crystal_F_000             660
_exptl_transmission_factor_min   ?
_exptl_transmission_factor_max   ?
_exptl_crystal_size_max          0.200
_exptl_crystal_size_mid          0.120
_exptl_crystal_size_min          0.120
_exptl_absorpt_coefficient_mu    1.585
_shelx_estimated_absorpt_T_min   0.742
_shelx_estimated_absorpt_T_max   0.833
_exptl_absorpt_correction_type   multi-scan
_exptl_absorpt_correction_T_min  0.6389
_exptl_absorpt_correction_T_max  0.7460
_exptl_absorpt_process_details   sadabs
_exptl_absorpt_special_details   ?
_diffrn_ambient_temperature      120(2)
_diffrn_radiation_wavelength     0.71073
_diffrn_radiation_type           MoK\a
_diffrn_source                   'Mo-ImuS 3.0 microfocus tube'
_diffrn_measurement_device_type  'Bruker PHOTON-III CPAD'
_diffrn_measurement_method       '\f and \w shuterless scans'
_diffrn_detector_area_resol_mean ?
_diffrn_reflns_number            79769
_diffrn_reflns_av_unetI/netI     0.0243
_diffrn_reflns_av_R_equivalents  0.0478
_diffrn_reflns_limit_h_min       -14
_diffrn_reflns_limit_h_max       14
_diffrn_reflns_limit_k_min       -14
_diffrn_reflns_limit_k_max       16
_diffrn_reflns_limit_l_min       -19
_diffrn_reflns_limit_l_max       19
_diffrn_reflns_theta_min         1.945
_diffrn_reflns_theta_max         30.122
_diffrn_reflns_theta_full        25.242
_diffrn_measured_fraction_theta_max 0.998
_diffrn_measured_fraction_theta_full 1.000
_diffrn_reflns_Laue_measured_fraction_max 0.998
_diffrn_reflns_Laue_measured_fraction_full 1.000
_diffrn_reflns_point_group_measured_fraction_max 0.998
_diffrn_reflns_point_group_measured_fraction_full 1.000
_reflns_number_total             8606
_reflns_number_gt                7140
_reflns_threshold_expression     'I > 2\s(I)'
_reflns_Friedel_coverage         0.000
_reflns_Friedel_fraction_max     .
_reflns_Friedel_fraction_full    .

_reflns_special_details          
;
 Reflections were merged by SHELXL according to the crystal
 class for the calculation of statistics and refinement.
 
 _reflns_Friedel_fraction is defined as the number of unique
 Friedel pairs measured divided by the number that would be
 possible theoretically, ignoring centric projections and
 systematic absences.
;

_computing_data_collection       'Bruker APEX3'
_computing_cell_refinement       'Bruker SAINT'
_computing_data_reduction        'Bruker SAINT'
_computing_structure_solution    'SHELXT 2018/2 (Sheldrick, 2018)'
_computing_structure_refinement  'SHELXL-2019/3(Sheldrick, 2019)'
_computing_molecular_graphics    'Bruker SHELXTL'
_computing_publication_material  'Bruker SHELXTL'
_refine_special_details          ?
_refine_ls_structure_factor_coef Fsqd
_refine_ls_matrix_type           full
_refine_ls_weighting_scheme      calc
_refine_ls_weighting_details     
'w=1/[\s^2^(Fo^2^)+(0.0367P)^2^+1.5957P] where P=(Fo^2^+2Fc^2^)/3'
_atom_sites_solution_primary     ?
_atom_sites_solution_secondary   ?
_atom_sites_solution_hydrogens   geom
_refine_ls_hydrogen_treatment    constr
_refine_ls_extinction_method     none
_refine_ls_extinction_coef       .
_refine_ls_number_reflns         8606
_refine_ls_number_parameters     362
_refine_ls_number_restraints     0
_refine_ls_R_factor_all          0.0513
_refine_ls_R_factor_gt           0.0379
_refine_ls_wR_factor_ref         0.0961
_refine_ls_wR_factor_gt          0.0870
_refine_ls_goodness_of_fit_ref   1.012
_refine_ls_restrained_S_all      1.012
_refine_ls_shift/su_max          0.002
_refine_ls_shift/su_mean         0.001

loop_
_atom_site_label
_atom_site_type_symbol
_atom_site_fract_x
_atom_site_fract_y
_atom_site_fract_z
_atom_site_U_iso_or_equiv
_atom_site_adp_type
_atom_site_occupancy
_atom_site_site_symmetry_order
_atom_site_calc_flag
_atom_site_refinement_flags_posn
_atom_site_refinement_flags_adp
_atom_site_refinement_flags_occupancy
_atom_site_disorder_assembly
_atom_site_disorder_group
S1 S 0.63607(4) 0.16420(4) 0.72385(3) 0.01798(9) Uani 1 1 d . . . . .
O1 O 0.54855(14) 0.05223(12) 0.63268(11) 0.0233(3) Uani 1 1 d . . . . .
O2 O 0.77209(14) 0.15681(12) 0.80074(11) 0.0246(3) Uani 1 1 d . . . . .
C1 C 0.53904(19) 0.23196(16) 0.80685(14) 0.0200(3) Uani 1 1 d . . . . .
C2 C 0.4078(2) 0.26109(19) 0.75778(17) 0.0279(4) Uani 1 1 d . . . . .
H2 H 0.370232 0.245921 0.680271 0.034 Uiso 1 1 calc R U . . .
C3 C 0.3317(2) 0.3126(2) 0.82302(19) 0.0325(4) Uani 1 1 d . . . . .
H3 H 0.241350 0.332360 0.789536 0.039 Uiso 1 1 calc R U . . .
C4 C 0.3856(2) 0.3360(2) 0.93685(19) 0.0340(5) Uani 1 1 d . . . . .
C5 C 0.5146(3) 0.3025(3) 0.98254(19) 0.0452(6) Uani 1 1 d . . . . .
H5 H 0.550707 0.314494 1.059266 0.054 Uiso 1 1 calc R U . . .
C6 C 0.5928(2) 0.2515(2) 0.91879(17) 0.0362(5) Uani 1 1 d . . . . .
H6 H 0.682331 0.230282 0.951868 0.043 Uiso 1 1 calc R U . . .
C7 C 0.3066(3) 0.3980(3) 1.0093(2) 0.0508(7) Uani 1 1 d . . . . .
H7A H 0.328589 0.370829 1.070448 0.076 Uiso 1 1 calc R U . . .
H7B H 0.203931 0.376696 0.963517 0.076 Uiso 1 1 calc R U . . .
H7C H 0.335901 0.486685 1.041134 0.076 Uiso 1 1 calc R U . . .
C8 C 0.65987(18) 0.26732(15) 0.67032(14) 0.0173(3) Uani 1 1 d . . . . .
C9 C 0.58329(18) 0.23458(15) 0.55852(14) 0.0178(3) Uani 1 1 d . . . . .
H9 H 0.529068 0.154512 0.516636 0.021 Uiso 1 1 calc R U . . .
N1 N 0.57656(16) 0.30399(13) 0.50131(12) 0.0189(3) Uani 1 1 d . . . . .
H1 H 0.612839 0.382268 0.538491 0.023 Uiso 1 1 calc R U . . .
C10 C 0.51013(18) 0.25182(15) 0.37856(14) 0.0175(3) Uani 1 1 d . . . . .
H10 H 0.493823 0.160984 0.352072 0.021 Uiso 1 1 calc R U . . .
P1 P 0.33381(5) 0.29740(4) 0.33105(4) 0.01900(9) Uani 1 1 d . . . . .
O3 O 0.33823(15) 0.43177(12) 0.36597(12) 0.0269(3) Uani 1 1 d . . . . .
C11 C 0.2520(2) 0.21014(17) 0.18089(15) 0.0235(3) Uani 1 1 d . . . . .
C12 C 0.1230(2) 0.2380(2) 0.12385(18) 0.0345(5) Uani 1 1 d . . . . .
H12 H 0.083091 0.300601 0.164254 0.041 Uiso 1 1 calc R U . . .
C13 C 0.0524(3) 0.1750(3) 0.0084(2) 0.0470(6) Uani 1 1 d . . . . .
H13 H -0.036073 0.194070 -0.030011 0.056 Uiso 1 1 calc R U . . .
C14 C 0.1098(3) 0.0850(3) -0.0509(2) 0.0508(7) Uani 1 1 d . . . . .
H14 H 0.061876 0.043032 -0.130207 0.061 Uiso 1 1 calc R U . . .
C15 C 0.2367(3) 0.0557(3) 0.0045(2) 0.0555(8) Uani 1 1 d . . . . .
H15 H 0.275799 -0.006904 -0.036691 0.067 Uiso 1 1 calc R U . . .
C16 C 0.3082(3) 0.1173(2) 0.12099(18) 0.0418(6) Uani 1 1 d . . . . .
H16 H 0.394964 0.095903 0.159177 0.050 Uiso 1 1 calc R U . . .
C17 C 0.23214(19) 0.23919(17) 0.38847(15) 0.0225(3) Uani 1 1 d . . . . .
C18 C 0.2033(2) 0.1146(2) 0.3603(2) 0.0322(4) Uani 1 1 d . . . . .
H18 H 0.235792 0.058255 0.308461 0.039 Uiso 1 1 calc R U . . .
C19 C 0.1273(3) 0.0724(2) 0.4075(2) 0.0432(6) Uani 1 1 d . . . . .
H19 H 0.110380 -0.012291 0.390111 0.052 Uiso 1 1 calc R U . . .
C20 C 0.0762(3) 0.1544(3) 0.4803(2) 0.0459(6) Uani 1 1 d . . . . .
H20 H 0.024150 0.125808 0.512903 0.055 Uiso 1 1 calc R U . . .
C21 C 0.1005(3) 0.2769(3) 0.5056(2) 0.0453(6) Uani 1 1 d . . . . .
H21 H 0.063242 0.332323 0.554362 0.054 Uiso 1 1 calc R U . . .
C22 C 0.1793(2) 0.3207(2) 0.46043(18) 0.0328(4) Uani 1 1 d . . . . .
H22 H 0.196666 0.405657 0.478756 0.039 Uiso 1 1 calc R U . . .
C23 C 0.61089(19) 0.28340(16) 0.33149(14) 0.0205(3) Uani 1 1 d . . . . .
C24 C 0.7028(2) 0.20549(17) 0.29978(17) 0.0260(4) Uani 1 1 d . . . . .
C25 C 0.8007(2) 0.2380(2) 0.26347(19) 0.0340(5) Uani 1 1 d . . . . .
H25 H 0.862336 0.183637 0.242982 0.041 Uiso 1 1 calc R U . . .
C26 C 0.8078(3) 0.3500(2) 0.25739(19) 0.0363(5) Uani 1 1 d . . . . .
H26 H 0.874600 0.373064 0.232812 0.044 Uiso 1 1 calc R U . . .
C27 C 0.7178(3) 0.4284(2) 0.28703(19) 0.0354(5) Uani 1 1 d . . . . .
H27 H 0.722006 0.504936 0.281951 0.043 Uiso 1 1 calc R U . . .
C28 C 0.6210(2) 0.39575(18) 0.32430(17) 0.0277(4) Uani 1 1 d . . . . .
H28 H 0.560450 0.451035 0.345305 0.033 Uiso 1 1 calc R U . . .
Br1 Br 0.69570(2) 0.04936(2) 0.30257(3) 0.04223(8) Uani 1 1 d . . . . .
C29 C 0.76029(18) 0.38511(16) 0.75306(14) 0.0190(3) Uani 1 1 d . . . . .
H29A H 0.773514 0.397059 0.830202 0.023 Uiso 1 1 calc R U . . .
H29B H 0.717247 0.453787 0.738824 0.023 Uiso 1 1 calc R U . . .
C30 C 0.9034(2) 0.38763(19) 0.74587(19) 0.0301(4) Uani 1 1 d . . . . .
F1 F 0.89606(15) 0.39023(16) 0.64928(13) 0.0483(4) Uani 1 1 d . . . . .
F2 F 0.99543(14) 0.48843(13) 0.82863(13) 0.0437(3) Uani 1 1 d . . . . .
F3 F 0.96536(14) 0.29243(13) 0.75444(15) 0.0493(4) Uani 1 1 d . . . . .

loop_
_atom_site_aniso_label
_atom_site_aniso_U_11
_atom_site_aniso_U_22
_atom_site_aniso_U_33
_atom_site_aniso_U_23
_atom_site_aniso_U_13
_atom_site_aniso_U_12
S1 0.01962(19) 0.01836(18) 0.01570(18) 0.00790(15) 0.00575(15) 0.00366(14)
O1 0.0293(7) 0.0185(6) 0.0199(6) 0.0071(5) 0.0081(5) 0.0003(5)
O2 0.0237(6) 0.0276(7) 0.0222(6) 0.0133(5) 0.0053(5) 0.0088(5)
C1 0.0219(8) 0.0202(8) 0.0186(8) 0.0082(6) 0.0085(7) 0.0018(6)
C2 0.0283(9) 0.0366(10) 0.0259(9) 0.0176(8) 0.0131(8) 0.0120(8)
C3 0.0332(11) 0.0397(11) 0.0403(12) 0.0242(10) 0.0229(9) 0.0151(9)
C4 0.0396(12) 0.0345(11) 0.0374(11) 0.0138(9) 0.0263(10) 0.0068(9)
C5 0.0422(13) 0.0736(18) 0.0209(10) 0.0166(11) 0.0165(9) 0.0129(12)
C6 0.0292(10) 0.0599(15) 0.0216(9) 0.0187(10) 0.0101(8) 0.0121(10)
C7 0.0622(17) 0.0553(16) 0.0546(16) 0.0215(13) 0.0453(15) 0.0180(13)
C8 0.0172(7) 0.0182(7) 0.0174(7) 0.0076(6) 0.0074(6) 0.0034(6)
C9 0.0184(7) 0.0181(7) 0.0174(7) 0.0071(6) 0.0080(6) 0.0040(6)
N1 0.0231(7) 0.0170(6) 0.0137(6) 0.0053(5) 0.0053(5) 0.0016(5)
C10 0.0194(7) 0.0170(7) 0.0149(7) 0.0061(6) 0.0060(6) 0.0013(6)
P1 0.0211(2) 0.01718(19) 0.0170(2) 0.00684(16) 0.00586(16) 0.00415(16)
O3 0.0333(7) 0.0179(6) 0.0260(7) 0.0086(5) 0.0084(6) 0.0065(5)
C11 0.0232(8) 0.0256(9) 0.0181(8) 0.0088(7) 0.0047(7) 0.0009(7)
C12 0.0274(10) 0.0428(12) 0.0279(10) 0.0163(9) 0.0034(8) 0.0067(9)
C13 0.0344(12) 0.0621(17) 0.0300(11) 0.0210(12) -0.0047(10) 0.0005(11)
C14 0.0483(15) 0.0593(17) 0.0198(10) 0.0073(10) -0.0034(10) -0.0089(12)
C15 0.0536(16) 0.0598(17) 0.0228(11) -0.0052(11) 0.0060(11) 0.0075(13)
C16 0.0364(12) 0.0449(13) 0.0225(10) 0.0007(9) 0.0023(9) 0.0110(10)
C17 0.0186(8) 0.0260(9) 0.0228(8) 0.0105(7) 0.0077(7) 0.0061(7)
C18 0.0317(10) 0.0291(10) 0.0458(12) 0.0187(9) 0.0224(9) 0.0094(8)
C19 0.0391(12) 0.0450(13) 0.0600(16) 0.0314(12) 0.0250(12) 0.0052(10)
C20 0.0306(11) 0.0717(18) 0.0418(13) 0.0270(13) 0.0175(10) -0.0030(11)
C21 0.0370(12) 0.0596(16) 0.0357(12) 0.0072(11) 0.0235(10) 0.0038(11)
C22 0.0303(10) 0.0344(11) 0.0289(10) 0.0049(8) 0.0151(8) 0.0057(8)
C23 0.0221(8) 0.0210(8) 0.0147(7) 0.0052(6) 0.0057(6) -0.0018(6)
C24 0.0248(9) 0.0225(8) 0.0282(9) 0.0066(7) 0.0119(8) -0.0015(7)
C25 0.0304(10) 0.0328(11) 0.0356(11) 0.0056(9) 0.0188(9) -0.0028(8)
C26 0.0392(12) 0.0397(12) 0.0318(11) 0.0117(9) 0.0193(9) -0.0076(9)
C27 0.0481(13) 0.0307(10) 0.0325(11) 0.0152(9) 0.0192(10) -0.0029(9)
C28 0.0357(10) 0.0250(9) 0.0259(9) 0.0125(7) 0.0139(8) 0.0022(8)
Br1 0.03339(12) 0.02730(11) 0.07947(19) 0.02390(11) 0.03458(12) 0.01051(8)
C29 0.0181(7) 0.0191(7) 0.0187(8) 0.0070(6) 0.0070(6) 0.0023(6)
C30 0.0193(9) 0.0305(10) 0.0391(11) 0.0145(9) 0.0100(8) 0.0020(7)
F1 0.0351(7) 0.0731(11) 0.0502(9) 0.0272(8) 0.0295(7) 0.0078(7)
F2 0.0238(6) 0.0384(7) 0.0552(9) 0.0176(7) 0.0031(6) -0.0093(5)
F3 0.0224(6) 0.0407(8) 0.0894(12) 0.0308(8) 0.0227(7) 0.0133(6)

_geom_special_details            
;
 All esds (except the esd in the dihedral angle between two l.s. planes)
 are estimated using the full covariance matrix.  The cell esds are taken
 into account individually in the estimation of esds in distances, angles
 and torsion angles; correlations between esds in cell parameters are only
 used when they are defined by crystal symmetry.  An approximate (isotropic)
 treatment of cell esds is used for estimating esds involving l.s. planes.
;

loop_
_geom_bond_atom_site_label_1
_geom_bond_atom_site_label_2
_geom_bond_distance
_geom_bond_site_symmetry_2
_geom_bond_publ_flag
S1 O1 1.4437(13) . ?
S1 O2 1.4441(13) . ?
S1 C8 1.7273(17) . ?
S1 C1 1.7708(18) . ?
C1 C6 1.379(3) . ?
C1 C2 1.384(3) . ?
C2 C3 1.386(3) . ?
C2 H2 0.9500 . ?
C3 C4 1.392(3) . ?
C3 H3 0.9500 . ?
C4 C5 1.379(3) . ?
C4 C7 1.508(3) . ?
C5 C6 1.388(3) . ?
C5 H5 0.9500 . ?
C6 H6 0.9500 . ?
C7 H7A 0.9800 . ?
C7 H7B 0.9800 . ?
C7 H7C 0.9800 . ?
C8 C9 1.361(2) . ?
C8 C29 1.505(2) . ?
C9 N1 1.344(2) . ?
C9 H9 0.9500 . ?
N1 C10 1.460(2) . ?
N1 H1 0.8800 . ?
C10 C23 1.523(2) . ?
C10 P1 1.8480(18) . ?
C10 H10 1.0000 . ?
P1 O3 1.4928(14) . ?
P1 C17 1.7999(19) . ?
P1 C11 1.8025(19) . ?
C11 C16 1.389(3) . ?
C11 C12 1.390(3) . ?
C12 C13 1.385(3) . ?
C12 H12 0.9500 . ?
C13 C14 1.374(4) . ?
C13 H13 0.9500 . ?
C14 C15 1.375(4) . ?
C14 H14 0.9500 . ?
C15 C16 1.395(3) . ?
C15 H15 0.9500 . ?
C16 H16 0.9500 . ?
C17 C22 1.387(3) . ?
C17 C18 1.394(3) . ?
C18 C19 1.385(3) . ?
C18 H18 0.9500 . ?
C19 C20 1.385(4) . ?
C19 H19 0.9500 . ?
C20 C21 1.373(4) . ?
C20 H20 0.9500 . ?
C21 C22 1.395(3) . ?
C21 H21 0.9500 . ?
C22 H22 0.9500 . ?
C23 C28 1.396(3) . ?
C23 C24 1.401(3) . ?
C24 C25 1.389(3) . ?
C24 Br1 1.891(2) . ?
C25 C26 1.383(3) . ?
C25 H25 0.9500 . ?
C26 C27 1.379(3) . ?
C26 H26 0.9500 . ?
C27 C28 1.390(3) . ?
C27 H27 0.9500 . ?
C28 H28 0.9500 . ?
C29 C30 1.505(3) . ?
C29 H29A 0.9900 . ?
C29 H29B 0.9900 . ?
C30 F3 1.335(2) . ?
C30 F1 1.339(3) . ?
C30 F2 1.348(2) . ?

loop_
_geom_angle_atom_site_label_1
_geom_angle_atom_site_label_2
_geom_angle_atom_site_label_3
_geom_angle
_geom_angle_site_symmetry_1
_geom_angle_site_symmetry_3
_geom_angle_publ_flag
O1 S1 O2 118.08(8) . . ?
O1 S1 C8 109.41(8) . . ?
O2 S1 C8 109.58(8) . . ?
O1 S1 C1 107.99(8) . . ?
O2 S1 C1 106.07(8) . . ?
C8 S1 C1 104.86(8) . . ?
C6 C1 C2 120.65(18) . . ?
C6 C1 S1 119.70(15) . . ?
C2 C1 S1 119.62(14) . . ?
C1 C2 C3 119.24(18) . . ?
C1 C2 H2 120.4 . . ?
C3 C2 H2 120.4 . . ?
C2 C3 C4 121.1(2) . . ?
C2 C3 H3 119.5 . . ?
C4 C3 H3 119.5 . . ?
C5 C4 C3 118.35(19) . . ?
C5 C4 C7 120.5(2) . . ?
C3 C4 C7 121.2(2) . . ?
C4 C5 C6 121.4(2) . . ?
C4 C5 H5 119.3 . . ?
C6 C5 H5 119.3 . . ?
C1 C6 C5 119.2(2) . . ?
C1 C6 H6 120.4 . . ?
C5 C6 H6 120.4 . . ?
C4 C7 H7A 109.5 . . ?
C4 C7 H7B 109.5 . . ?
H7A C7 H7B 109.5 . . ?
C4 C7 H7C 109.5 . . ?
H7A C7 H7C 109.5 . . ?
H7B C7 H7C 109.5 . . ?
C9 C8 C29 127.01(15) . . ?
C9 C8 S1 116.56(13) . . ?
C29 C8 S1 116.41(12) . . ?
N1 C9 C8 126.63(16) . . ?
N1 C9 H9 116.7 . . ?
C8 C9 H9 116.7 . . ?
C9 N1 C10 121.16(14) . . ?
C9 N1 H1 119.4 . . ?
C10 N1 H1 119.4 . . ?
N1 C10 C23 110.36(14) . . ?
N1 C10 P1 110.01(12) . . ?
C23 C10 P1 114.48(12) . . ?
N1 C10 H10 107.2 . . ?
C23 C10 H10 107.2 . . ?
P1 C10 H10 107.2 . . ?
O3 P1 C17 110.86(9) . . ?
O3 P1 C11 113.69(8) . . ?
C17 P1 C11 105.89(9) . . ?
O3 P1 C10 114.36(8) . . ?
C17 P1 C10 105.51(8) . . ?
C11 P1 C10 105.84(8) . . ?
C16 C11 C12 119.25(19) . . ?
C16 C11 P1 124.26(15) . . ?
C12 C11 P1 116.48(16) . . ?
C13 C12 C11 120.3(2) . . ?
C13 C12 H12 119.8 . . ?
C11 C12 H12 119.8 . . ?
C14 C13 C12 120.2(2) . . ?
C14 C13 H13 119.9 . . ?
C12 C13 H13 119.9 . . ?
C13 C14 C15 120.1(2) . . ?
C13 C14 H14 119.9 . . ?
C15 C14 H14 119.9 . . ?
C14 C15 C16 120.3(3) . . ?
C14 C15 H15 119.8 . . ?
C16 C15 H15 119.8 . . ?
C11 C16 C15 119.8(2) . . ?
C11 C16 H16 120.1 . . ?
C15 C16 H16 120.1 . . ?
C22 C17 C18 119.73(19) . . ?
C22 C17 P1 118.79(16) . . ?
C18 C17 P1 121.47(15) . . ?
C19 C18 C17 120.3(2) . . ?
C19 C18 H18 119.9 . . ?
C17 C18 H18 119.9 . . ?
C18 C19 C20 119.7(2) . . ?
C18 C19 H19 120.2 . . ?
C20 C19 H19 120.2 . . ?
C21 C20 C19 120.3(2) . . ?
C21 C20 H20 119.9 . . ?
C19 C20 H20 119.9 . . ?
C20 C21 C22 120.6(2) . . ?
C20 C21 H21 119.7 . . ?
C22 C21 H21 119.7 . . ?
C17 C22 C21 119.4(2) . . ?
C17 C22 H22 120.3 . . ?
C21 C22 H22 120.3 . . ?
C28 C23 C24 116.99(17) . . ?
C28 C23 C10 120.71(17) . . ?
C24 C23 C10 122.20(16) . . ?
C25 C24 C23 121.99(19) . . ?
C25 C24 Br1 117.25(16) . . ?
C23 C24 Br1 120.76(14) . . ?
C26 C25 C24 119.5(2) . . ?
C26 C25 H25 120.3 . . ?
C24 C25 H25 120.3 . . ?
C25 C26 C27 119.97(19) . . ?
C25 C26 H26 120.0 . . ?
C27 C26 H26 120.0 . . ?
C26 C27 C28 120.3(2) . . ?
C26 C27 H27 119.9 . . ?
C28 C27 H27 119.9 . . ?
C27 C28 C23 121.3(2) . . ?
C27 C28 H28 119.3 . . ?
C23 C28 H28 119.3 . . ?
C8 C29 C30 112.70(15) . . ?
C8 C29 H29A 109.1 . . ?
C30 C29 H29A 109.1 . . ?
C8 C29 H29B 109.1 . . ?
C30 C29 H29B 109.1 . . ?
H29A C29 H29B 107.8 . . ?
F3 C30 F1 106.80(19) . . ?
F3 C30 F2 106.34(17) . . ?
F1 C30 F2 105.96(17) . . ?
F3 C30 C29 113.79(17) . . ?
F1 C30 C29 112.25(16) . . ?
F2 C30 C29 111.20(17) . . ?

loop_
_geom_torsion_atom_site_label_1
_geom_torsion_atom_site_label_2
_geom_torsion_atom_site_label_3
_geom_torsion_atom_site_label_4
_geom_torsion
_geom_torsion_site_symmetry_1
_geom_torsion_site_symmetry_2
_geom_torsion_site_symmetry_3
_geom_torsion_site_symmetry_4
_geom_torsion_publ_flag
O1 S1 C1 C6 119.72(18) . . . . ?
O2 S1 C1 C6 -7.77(19) . . . . ?
C8 S1 C1 C6 -123.70(18) . . . . ?
O1 S1 C1 C2 -58.15(17) . . . . ?
O2 S1 C1 C2 174.37(15) . . . . ?
C8 S1 C1 C2 58.44(17) . . . . ?
C6 C1 C2 C3 1.3(3) . . . . ?
S1 C1 C2 C3 179.16(16) . . . . ?
C1 C2 C3 C4 0.3(3) . . . . ?
C2 C3 C4 C5 -2.3(4) . . . . ?
C2 C3 C4 C7 176.8(2) . . . . ?
C3 C4 C5 C6 2.8(4) . . . . ?
C7 C4 C5 C6 -176.4(3) . . . . ?
C2 C1 C6 C5 -0.9(4) . . . . ?
S1 C1 C6 C5 -178.7(2) . . . . ?
C4 C5 C6 C1 -1.2(4) . . . . ?
O1 S1 C8 C9 7.13(16) . . . . ?
O2 S1 C8 C9 138.06(13) . . . . ?
C1 S1 C8 C9 -108.47(14) . . . . ?
O1 S1 C8 C29 -174.38(12) . . . . ?
O2 S1 C8 C29 -43.45(15) . . . . ?
C1 S1 C8 C29 70.01(14) . . . . ?
C29 C8 C9 N1 -3.9(3) . . . . ?
S1 C8 C9 N1 174.40(14) . . . . ?
C8 C9 N1 C10 169.50(16) . . . . ?
C9 N1 C10 C23 -127.70(17) . . . . ?
C9 N1 C10 P1 105.04(16) . . . . ?
N1 C10 P1 O3 62.42(14) . . . . ?
C23 C10 P1 O3 -62.51(14) . . . . ?
N1 C10 P1 C17 -59.67(13) . . . . ?
C23 C10 P1 C17 175.40(12) . . . . ?
N1 C10 P1 C11 -171.64(11) . . . . ?
C23 C10 P1 C11 63.43(14) . . . . ?
O3 P1 C11 C16 134.0(2) . . . . ?
C17 P1 C11 C16 -104.1(2) . . . . ?
C10 P1 C11 C16 7.6(2) . . . . ?
O3 P1 C11 C12 -47.28(19) . . . . ?
C17 P1 C11 C12 74.67(18) . . . . ?
C10 P1 C11 C12 -173.63(16) . . . . ?
C16 C11 C12 C13 -0.9(3) . . . . ?
P1 C11 C12 C13 -179.68(19) . . . . ?
C11 C12 C13 C14 -0.5(4) . . . . ?
C12 C13 C14 C15 1.1(5) . . . . ?
C13 C14 C15 C16 -0.3(5) . . . . ?
C12 C11 C16 C15 1.6(4) . . . . ?
P1 C11 C16 C15 -179.7(2) . . . . ?
C14 C15 C16 C11 -1.0(5) . . . . ?
O3 P1 C17 C22 -3.82(18) . . . . ?
C11 P1 C17 C22 -127.57(16) . . . . ?
C10 P1 C17 C22 120.50(16) . . . . ?
O3 P1 C17 C18 174.81(16) . . . . ?
C11 P1 C17 C18 51.05(18) . . . . ?
C10 P1 C17 C18 -60.88(18) . . . . ?
C22 C17 C18 C19 -2.8(3) . . . . ?
P1 C17 C18 C19 178.63(18) . . . . ?
C17 C18 C19 C20 2.0(4) . . . . ?
C18 C19 C20 C21 0.0(4) . . . . ?
C19 C20 C21 C22 -1.4(4) . . . . ?
C18 C17 C22 C21 1.4(3) . . . . ?
P1 C17 C22 C21 -179.93(18) . . . . ?
C20 C21 C22 C17 0.6(4) . . . . ?
N1 C10 C23 C28 -82.9(2) . . . . ?
P1 C10 C23 C28 41.8(2) . . . . ?
N1 C10 C23 C24 93.3(2) . . . . ?
P1 C10 C23 C24 -141.92(15) . . . . ?
C28 C23 C24 C25 0.5(3) . . . . ?
C10 C23 C24 C25 -175.93(18) . . . . ?
C28 C23 C24 Br1 -178.47(14) . . . . ?
C10 C23 C24 Br1 5.1(2) . . . . ?
C23 C24 C25 C26 -0.5(3) . . . . ?
Br1 C24 C25 C26 178.50(17) . . . . ?
C24 C25 C26 C27 -0.1(3) . . . . ?
C25 C26 C27 C28 0.7(3) . . . . ?
C26 C27 C28 C23 -0.8(3) . . . . ?
C24 C23 C28 C27 0.2(3) . . . . ?
C10 C23 C28 C27 176.60(18) . . . . ?
C9 C8 C29 C30 -79.0(2) . . . . ?
S1 C8 C29 C30 102.71(16) . . . . ?
C8 C29 C30 F3 -53.4(2) . . . . ?
C8 C29 C30 F1 68.0(2) . . . . ?
C8 C29 C30 F2 -173.45(16) . . . . ?

_refine_diff_density_max         1.611
_refine_diff_density_min         -1.708
_refine_diff_density_rms         0.069

_shelx_res_file                  
;
TITL elmjd_a.res in P-1
    elmjd_a.res
    created by SHELXL-2018/3 at 14:13:06 on 13-Jul-2023
CELL  0.71073  10.2345  12.0047  13.9944  112.256  111.385   90.484
ZERR    2.000   0.0004   0.0004   0.0006    0.001    0.002    0.001
LATT 1
SFAC C  H  Br F  N  O  P  S
UNIT 60  52  2  6  2  6  2  2
L.S. 10
ACTA
BOND $H
FMAP 2
PLAN 5
CONF
SIZE 0.12 0.12 0.20
TEMP -153.150
WGHT    0.036700    1.595700
FVAR       0.58618
S1    8    0.636067    0.164197    0.723855    11.00000    0.01962    0.01836 =
         0.01570    0.00790    0.00575    0.00366
O1    6    0.548548    0.052230    0.632678    11.00000    0.02930    0.01847 =
         0.01995    0.00714    0.00815    0.00027
O2    6    0.772086    0.156811    0.800736    11.00000    0.02368    0.02757 =
         0.02217    0.01328    0.00532    0.00876
C1    1    0.539044    0.231963    0.806846    11.00000    0.02188    0.02020 =
         0.01863    0.00822    0.00849    0.00182
C2    1    0.407766    0.261089    0.757776    11.00000    0.02829    0.03657 =
         0.02591    0.01759    0.01308    0.01197
AFIX  43
H2    2    0.370232    0.245921    0.680271    11.00000   -1.20000
AFIX   0
C3    1    0.331706    0.312640    0.823020    11.00000    0.03315    0.03967 =
         0.04026    0.02416    0.02291    0.01513
AFIX  43
H3    2    0.241350    0.332360    0.789536    11.00000   -1.20000
AFIX   0
C4    1    0.385595    0.335992    0.936852    11.00000    0.03957    0.03448 =
         0.03736    0.01380    0.02635    0.00676
C5    1    0.514612    0.302452    0.982541    11.00000    0.04221    0.07360 =
         0.02088    0.01664    0.01651    0.01290
AFIX  43
H5    2    0.550707    0.314494    1.059266    11.00000   -1.20000
AFIX   0
C6    1    0.592803    0.251485    0.918790    11.00000    0.02918    0.05987 =
         0.02158    0.01873    0.01005    0.01208
AFIX  43
H6    2    0.682331    0.230282    0.951868    11.00000   -1.20000
AFIX   0
C7    1    0.306593    0.397973    1.009328    11.00000    0.06222    0.05529 =
         0.05464    0.02149    0.04531    0.01802
AFIX 137
H7A   2    0.328589    0.370829    1.070448    11.00000   -1.50000
H7B   2    0.203931    0.376696    0.963517    11.00000   -1.50000
H7C   2    0.335901    0.486685    1.041134    11.00000   -1.50000
AFIX   0
C8    1    0.659865    0.267317    0.670324    11.00000    0.01717    0.01821 =
         0.01741    0.00762    0.00742    0.00339
C9    1    0.583293    0.234583    0.558519    11.00000    0.01842    0.01808 =
         0.01745    0.00709    0.00795    0.00400
AFIX  43
H9    2    0.529068    0.154512    0.516636    11.00000   -1.20000
AFIX   0
N1    5    0.576564    0.303994    0.501310    11.00000    0.02313    0.01697 =
         0.01373    0.00532    0.00532    0.00159
AFIX  43
H1    2    0.612839    0.382268    0.538491    11.00000   -1.20000
AFIX   0
C10   1    0.510130    0.251820    0.378558    11.00000    0.01943    0.01705 =
         0.01485    0.00606    0.00599    0.00132
AFIX  13
H10   2    0.493823    0.160984    0.352072    11.00000   -1.20000
AFIX   0
P1    7    0.333807    0.297403    0.331052    11.00000    0.02111    0.01718 =
         0.01698    0.00684    0.00586    0.00415
O3    6    0.338234    0.431772    0.365974    11.00000    0.03329    0.01788 =
         0.02603    0.00861    0.00840    0.00652
C11   1    0.251968    0.210144    0.180893    11.00000    0.02315    0.02557 =
         0.01811    0.00878    0.00466    0.00086
C12   1    0.122990    0.238032    0.123849    11.00000    0.02735    0.04277 =
         0.02789    0.01629    0.00338    0.00671
AFIX  43
H12   2    0.083091    0.300601    0.164254    11.00000   -1.20000
AFIX   0
C13   1    0.052388    0.175004    0.008364    11.00000    0.03441    0.06215 =
         0.03002    0.02100   -0.00468    0.00048
AFIX  43
H13   2   -0.036073    0.194070   -0.030011    11.00000   -1.20000
AFIX   0
C14   1    0.109845    0.085031   -0.050856    11.00000    0.04829    0.05934 =
         0.01982    0.00733   -0.00341   -0.00890
AFIX  43
H14   2    0.061876    0.043032   -0.130207    11.00000   -1.20000
AFIX   0
C15   1    0.236677    0.055659    0.004530    11.00000    0.05358    0.05978 =
         0.02284   -0.00518    0.00603    0.00753
AFIX  43
H15   2    0.275799   -0.006904   -0.036691    11.00000   -1.20000
AFIX   0
C16   1    0.308170    0.117316    0.120985    11.00000    0.03638    0.04495 =
         0.02253    0.00072    0.00233    0.01099
AFIX  43
H16   2    0.394964    0.095903    0.159177    11.00000   -1.20000
AFIX   0
C17   1    0.232139    0.239190    0.388474    11.00000    0.01864    0.02604 =
         0.02278    0.01053    0.00772    0.00607
C18   1    0.203260    0.114563    0.360297    11.00000    0.03167    0.02907 =
         0.04576    0.01865    0.02235    0.00935
AFIX  43
H18   2    0.235792    0.058255    0.308461    11.00000   -1.20000
AFIX   0
C19   1    0.127326    0.072445    0.407549    11.00000    0.03914    0.04503 =
         0.05998    0.03139    0.02504    0.00524
AFIX  43
H19   2    0.110380   -0.012291    0.390111    11.00000   -1.20000
AFIX   0
C20   1    0.076218    0.154448    0.480341    11.00000    0.03055    0.07170 =
         0.04181    0.02701    0.01748   -0.00304
AFIX  43
H20   2    0.024150    0.125808    0.512903    11.00000   -1.20000
AFIX   0
C21   1    0.100471    0.276929    0.505644    11.00000    0.03696    0.05958 =
         0.03567    0.00722    0.02349    0.00378
AFIX  43
H21   2    0.063242    0.332323    0.554362    11.00000   -1.20000
AFIX   0
C22   1    0.179303    0.320727    0.460433    11.00000    0.03033    0.03440 =
         0.02895    0.00492    0.01511    0.00570
AFIX  43
H22   2    0.196666    0.405657    0.478756    11.00000   -1.20000
AFIX   0
C23   1    0.610889    0.283397    0.331489    11.00000    0.02210    0.02101 =
         0.01475    0.00518    0.00573   -0.00178
C24   1    0.702843    0.205493    0.299777    11.00000    0.02479    0.02247 =
         0.02816    0.00657    0.01194   -0.00147
C25   1    0.800724    0.237975    0.263474    11.00000    0.03044    0.03278 =
         0.03562    0.00561    0.01879   -0.00284
AFIX  43
H25   2    0.862336    0.183637    0.242982    11.00000   -1.20000
AFIX   0
C26   1    0.807796    0.350040    0.257391    11.00000    0.03917    0.03973 =
         0.03178    0.01170    0.01930   -0.00757
AFIX  43
H26   2    0.874600    0.373064    0.232812    11.00000   -1.20000
AFIX   0
C27   1    0.717805    0.428382    0.287028    11.00000    0.04805    0.03073 =
         0.03253    0.01525    0.01916   -0.00291
AFIX  43
H27   2    0.722006    0.504936    0.281951    11.00000   -1.20000
AFIX   0
C28   1    0.620970    0.395746    0.324304    11.00000    0.03570    0.02500 =
         0.02588    0.01252    0.01394    0.00217
AFIX  43
H28   2    0.560450    0.451035    0.345305    11.00000   -1.20000
AFIX   0
BR1   3    0.695703    0.049357    0.302571    11.00000    0.03339    0.02730 =
         0.07947    0.02390    0.03458    0.01051
C29   1    0.760293    0.385109    0.753062    11.00000    0.01812    0.01914 =
         0.01873    0.00698    0.00698    0.00229
AFIX  23
H29A  2    0.773514    0.397059    0.830202    11.00000   -1.20000
H29B  2    0.717247    0.453787    0.738824    11.00000   -1.20000
AFIX   0
C30   1    0.903376    0.387630    0.745874    11.00000    0.01930    0.03050 =
         0.03907    0.01451    0.01001    0.00202
F1    4    0.896061    0.390227    0.649282    11.00000    0.03514    0.07306 =
         0.05025    0.02724    0.02945    0.00779
F2    4    0.995432    0.488427    0.828632    11.00000    0.02378    0.03842 =
         0.05520    0.01757    0.00305   -0.00931
F3    4    0.965359    0.292429    0.754439    11.00000    0.02241    0.04071 =
         0.08939    0.03079    0.02269    0.01330
HKLF 4


REM  elmjd_a.res in P-1
REM wR2 = 0.096134, GooF = S = 1.01232, Restrained GooF = 1.01232 for all data
REM R1 = 0.037887 for 7140 Fo > 4sig(Fo) and 0.051292 for all 8606 data
REM 362 parameters refined using 0 restraints

END

WGHT      0.0323      1.6447

REM Highest difference peak  1.611,  deepest hole -1.708,  1-sigma level  0.069
Q1    1   0.7196  0.0783  0.3685  11.00000  0.05    1.61
Q2    1   0.8269  0.3843  0.7425  11.00000  0.05    0.44
Q3    1   0.6162  0.2599  0.6217  11.00000  0.05    0.39
Q4    1   0.2036  0.2821  0.4159  11.00000  0.05    0.37
Q5    1   0.2748  0.2661  0.3687  11.00000  0.05    0.35
;
_shelx_res_checksum              52685

_shelx_hkl_file                  
;
  -1   0   0 1530.35   30.40
  -1   0   0 1694.53   29.00
  -1   0   0 1750.92   29.30
   1   0   0 1639.24   30.00
   1   0   0 1613.44   29.70
   1   0   0 1702.63   29.50
   1   0   0 1443.36   28.70
  -2   0   0 1962.60   38.00
  -2   0   0 1934.91   38.90
  -2   0   0 1952.30   38.30
  -2   0   0 1967.70   36.70
  -2   0   0 1995.10   37.90
  -2   0   0 1955.30   37.10
   2   0   0 1980.20   37.90
   2   0   0 2007.00   39.30
   2   0   0 1954.30   38.20
   2   0   0 1995.00   37.00
   2   0   0 1969.00   36.80
   2   0   0 2020.80   38.20
  -3   0   0 3027.50   59.89
  -3   0   0 2926.21   58.39
  -3   0   0 3036.10   58.29
  -3   0   0 3017.80   57.89
  -3   0   0 3042.60   56.89
  -3   0   0 3018.10   56.09
   3   0   0 3008.40   56.89
   3   0   0 3020.90   59.79
   3   0   0 3049.99   58.59
   3   0   0 3083.89   58.19
   3   0   0 3081.29   56.69
   3   0   0 2949.51   56.79
   3   0   0 3073.89   58.29
   3   0   0 3045.70   56.29
  -4   0   0   98.49    7.40
  -4   0   0   97.69    8.10
  -4   0   0  100.39    7.80
  -4   0   0   92.19    6.80
  -4   0   0   92.49    6.50
   4   0   0   95.59    7.50
   4   0   0  100.69    6.70
   4   0   0  101.89    7.00
   4   0   0   96.49    7.30
   4   0   0  103.09    6.90
   4   0   0   96.79    8.20
  -5   0   0  442.86   16.80
  -5   0   0  439.16   15.90
  -5   0   0  444.56   18.50
  -5   0   0  455.45   18.10
  -5   0   0  472.35   19.70
  -5   0   0  475.45   18.10
  -5   0   0  416.26   18.40
   5   0   0  425.26   16.00
   5   0   0  444.66   16.80
   5   0   0  463.55   16.50
   5   0   0  406.66   18.40
   5   0   0  434.76   17.80
   5   0   0  434.56   19.60
   5   0   0  421.36   16.50
   5   0   0  403.36   17.10
  -6   0   0   81.39    8.30
  -6   0   0   97.49    8.80
  -6   0   0   94.19    8.90
  -6   0   0   91.89   10.00
  -6   0   0   91.59    9.70
  -6   0   0   84.79    8.90
   6   0   0  113.59    8.80
   6   0   0   79.29    7.70
   6   0   0   89.29    9.00
   6   0   0   97.79    9.50
   6   0   0   92.19    9.70
   6   0   0   87.79    8.90
   6   0   0  103.29    8.60
  -7   0   0   10.00    4.90
  -7   0   0    7.30    3.90
  -7   0   0   13.10    5.10
  -7   0   0   13.20    5.40
  -7   0   0    9.30    5.00
  -7   0   0    9.10    4.70
  -7   0   0    8.80    3.80
   7   0   0   19.50    5.60
   7   0   0   12.60    4.20
   7   0   0   14.80    5.00
   7   0   0    9.20    4.20
   7   0   0   15.50    4.80
   7   0   0    9.40    4.80
   7   0   0   15.70    6.10
  -8   0   0   63.69   10.50
  -8   0   0   69.99   12.00
  -8   0   0   58.69   11.20
  -8   0   0   48.90    9.70
  -8   0   0   57.09    9.90
  -8   0   0   68.69   10.20
  -8   0   0   58.29    9.40
   8   0   0   95.79   12.90
   8   0   0   49.10   10.00
   8   0   0   78.09   11.50
   8   0   0   57.39    9.00
   8   0   0   50.29    9.70
   8   0   0   61.19   10.70
   8   0   0   49.10    8.20
   8   0   0   55.99    8.70
  -9   0   0  178.78   14.70
  -9   0   0  151.78   13.10
  -9   0   0  117.09   15.50
  -9   0   0  118.29   12.60
  -9   0   0  153.08   15.90
  -9   0   0  155.48   15.10
   9   0   0  160.48   14.80
   9   0   0  159.48   13.60
   9   0   0  163.48   15.00
   9   0   0  123.89   13.00
   9   0   0  164.48   15.10
   9   0   0  151.58   13.10
   9   0   0  179.38   16.60
   9   0   0  170.98   13.70
 -10   0   0  129.39   18.10
 -10   0   0  105.09   14.10
 -10   0   0  113.29   14.10
 -10   0   0   97.99   15.80
 -10   0   0   90.29   13.40
 -10   0   0   78.79   12.70
  10   0   0  130.89   14.70
  10   0   0  120.09   12.10
  10   0   0   84.99   11.90
  10   0   0  105.09   13.00
  10   0   0  112.19   12.80
  10   0   0   89.49   15.10
  10   0   0   92.39   15.60
  10   0   0  106.49   14.70
 -11   0   0   18.70    7.70
 -11   0   0   13.70    7.40
 -11   0   0   41.30   11.30
 -11   0   0   24.30    9.90
  11   0   0   29.10    9.90
  11   0   0   26.30    9.30
  11   0   0   27.30    7.60
  11   0   0   29.40    7.90
  11   0   0   46.30   11.30
  11   0   0   18.10    8.00
 -12   0   0   -6.70    4.70
 -12   0   0  -11.00    5.30
  12   0   0    6.20    7.20
  12   0   0    5.20    6.80
  12   0   0   -4.00    6.00
  12   0   0    3.40    5.20
 -13   0   0   -8.00    7.70
 -13   0   0    7.60    7.60
 -13   0   0    5.90    5.80
  13   0   0    5.20    6.30
  13   0   0   24.10   10.00
  13   0   0   -0.50    7.40
  13   0   0    1.00    7.40
  13  -1   0   91.99   12.80
  13  -1   0  128.89   18.80
  13  -1   0  132.09   21.00
 -13   1   0  106.89   16.70
 -13   1   0   91.99   18.20
 -13   1   0   85.59   14.50
  12  -1   0  136.09   20.60
  12  -1   0  119.79   12.30
  12  -1   0  122.69   17.00
  12  -1   0  142.69   20.70
 -12   1   0   93.19   16.80
 -12   1   0  124.19   17.00
 -12   1   0  161.98   16.20
 -12   1   0  121.99   18.90
  11  -1   0  182.28   14.50
  11  -1   0  216.48   19.40
  11  -1   0  178.08   16.80
  11  -1   0  190.88   18.50
  11  -1   0  208.88   19.20
  11  -1   0  239.08   22.30
 -11   1   0  195.68   19.40
 -11   1   0  212.78   18.10
 -11   1   0  170.08   19.10
 -11   1   0  199.38   18.00
  10  -1   0  124.29   16.00
  10  -1   0  119.79   15.90
  10  -1   0  109.19   12.00
  10  -1   0  154.58   16.00
  10  -1   0  111.39   10.90
  10  -1   0   87.79   14.00
  10  -1   0  124.79   18.60
  10  -1   0  120.09   17.30
 -10   1   0  128.19   17.40
 -10   1   0  107.79   15.50
 -10   1   0  134.39   17.70
 -10   1   0  106.69   13.10
 -10   1   0  129.49   14.20
 -10   1   0  103.29   14.90
   9  -1   0   28.20    7.40
   9  -1   0   26.30    6.50
   9  -1   0   21.80    6.40
   9  -1   0   27.50    7.30
   9  -1   0   13.50    5.30
   9  -1   0   30.10    8.90
   9  -1   0   34.10    8.80
   9  -1   0   20.00    7.80
  -9   1   0   19.60    7.40
  -9   1   0   25.30    6.30
  -9   1   0   28.00    8.40
  -9   1   0   19.40    7.20
  -9   1   0   25.60    7.40
  -9   1   0   27.50    6.20
   8  -1   0  379.06   22.90
   8  -1   0  360.66   26.50
   8  -1   0  394.16   18.90
   8  -1   0  428.26   22.00
   8  -1   0  357.06   18.70
   8  -1   0  394.46   20.60
   8  -1   0  381.66   19.50
   8  -1   0  372.26   20.30
  -8   1   0  399.96   21.30
  -8   1   0  418.56   23.50
  -8   1   0  388.96   20.60
  -8   1   0  365.26   19.90
  -8   1   0  398.06   19.40
  -8   1   0  374.16   19.60
  -8   1   0  421.96   22.80
   7  -1   0   52.79    9.60
   7  -1   0   42.80    7.00
   7  -1   0   46.80    7.90
   7  -1   0   36.50    8.20
   7  -1   0   34.90    6.50
   7  -1   0   50.29    7.30
   7  -1   0   49.90    7.60
   7  -1   0   58.89    8.90
  -7   1   0   58.09    9.50
  -7   1   0   47.70    8.60
  -7   1   0   54.29    8.70
  -7   1   0   52.79    8.30
  -7   1   0   61.49   10.00
  -7   1   0   32.70    6.70
   6  -1   0    4.70    3.80
   6  -1   0    5.90    3.60
   6  -1   0    9.50    4.00
   6  -1   0   15.20    4.00
   6  -1   0   10.30    4.30
   6  -1   0    5.10    3.60
   6  -1   0   10.90    3.80
   6  -1   0   21.00    5.50
  -6   1   0    9.90    3.50
  -6   1   0    7.50    3.70
  -6   1   0    8.10    4.10
  -6   1   0   10.90    4.70
  -6   1   0   14.90    4.60
  -6   1   0   17.20    5.10
   5  -1   0 1466.85   37.50
   5  -1   0 1483.95   33.60
   5  -1   0 1479.45   36.00
   5  -1   0 1445.36   36.40
   5  -1   0 1456.75   38.80
   5  -1   0 1408.06   36.30
   5  -1   0 1396.16   34.10
   5  -1   0 1439.56   35.00
  -5   1   0 1402.36   35.00
  -5   1   0 1493.05   37.10
  -5   1   0 1461.35   38.00
  -5   1   0 1474.25   39.30
  -5   1   0 1427.16   35.20
  -5   1   0 1455.75   35.60
  -5   1   0 1448.06   36.90
   4  -1   0  803.02   22.90
   4  -1   0  768.12   19.60
   4  -1   0  743.33   20.70
   4  -1   0  752.02   23.30
   4  -1   0  778.42   20.90
   4  -1   0  755.62   22.00
   4  -1   0  796.32   22.20
   4  -1   0  782.62   21.80
  -4   1   0  803.42   21.60
  -4   1   0  737.53   22.60
  -4   1   0  779.12   22.30
  -4   1   0  773.82   21.50
  -4   1   0  772.92   23.70
  -4   1   0  775.92   22.20
   3  -1   0  289.17    9.90
   3  -1   0  279.07   10.50
   3  -1   0  286.67    8.90
   3  -1   0  276.27   10.50
   3  -1   0  290.67   10.70
   3  -1   0  291.67   10.10
  -3   1   0  309.17   11.10
  -3   1   0  284.87   10.70
  -3   1   0  284.07   11.10
  -3   1   0  281.47   11.60
  -3   1   0  288.17   10.10
  -3   1   0  275.17   10.30
   2  -1   0   69.89    3.90
   2  -1   0   64.39    3.70
   2  -1   0   64.79    4.20
   2  -1   0   58.09    4.20
   2  -1   0   63.49    3.90
   2  -1   0   73.49    4.30
   2  -1   0   64.89    2.90
  -2   1   0   69.89    3.90
  -2   1   0   63.79    5.40
  -2   1   0   68.19    3.80
  -2   1   0   81.89    4.50
   1  -1   0  501.95   11.50
   1  -1   0  518.25   11.20
   1  -1   0  506.15   10.60
   1  -1   0  533.95   11.90
  -1   1   0  537.45   11.30
  -1   1   0  530.55   10.60
  -1   1   0  581.94   10.80
  -1   1   0  500.25   11.40
  -1   1   0  551.04   11.90
  -1  -1   0   23.70    3.10
  -1  -1   0   18.20    1.70
  -1  -1   0   13.60    1.10
  -1  -1   0   14.10    2.20
  -1  -1   0   16.90    2.10
  -1  -1   0   18.60    1.80
  -1  -1   0   15.90    1.60
   1   1   0   15.90    1.90
   1   1   0   15.00    1.60
   1   1   0   16.30    1.60
   1   1   0   15.50    1.20
   1   1   0   14.00    2.00
   1   1   0   17.20    1.80
  -2  -1   0 3615.04   65.99
  -2  -1   0 3716.63   65.79
  -2  -1   0 3576.64   63.29
  -2  -1   0 3517.75   64.89
  -2  -1   0 3485.85   61.49
  -2  -1   0 3552.84   63.39
  -2  -1   0 3572.04   64.19
   2   1   0 3585.04   64.49
   2   1   0 3539.15   63.49
   2   1   0 3593.44   61.79
   2   1   0 3588.74   64.39
   2   1   0 3720.53   65.79
   2   1   0 3554.14   65.99
   2   1   0 3583.04   63.39
   2   1   0 3578.94   64.89
  -3  -1   0  210.78    9.40
  -3  -1   0  223.68    9.00
  -3  -1   0  220.98    8.00
  -3  -1   0  220.08   10.00
  -3  -1   0  218.38   10.10
   3   1   0  211.88   10.50
   3   1   0  218.88    9.70
   3   1   0  233.88   10.20
   3   1   0  214.58    8.00
   3   1   0  211.88    9.30
   3   1   0  211.48    9.70
  -4  -1   0   85.59    7.90
  -4  -1   0  100.69    7.10
  -4  -1   0   88.99    6.00
  -4  -1   0   88.29    7.40
  -4  -1   0  113.59    8.40
  -4  -1   0  105.29    7.60
  -4  -1   0   91.49    6.70
   4   1   0   96.59    7.60
   4   1   0   86.89    6.90
   4   1   0   95.59    7.60
   4   1   0   82.79    7.60
   4   1   0   92.59    7.60
   4   1   0   91.99    6.10
   4   1   0   84.79    7.10
   4   1   0   82.99    6.30
  -5  -1   0  109.19    9.30
  -5  -1   0   81.19    8.60
  -5  -1   0   87.89    7.90
  -5  -1   0   88.49    6.90
  -5  -1   0   84.99    8.20
  -5  -1   0   91.09    7.60
   5   1   0   99.69    8.20
   5   1   0   76.59    6.50
   5   1   0  100.69    7.90
   5   1   0   95.39    8.60
   5   1   0   81.59    7.80
   5   1   0   77.39    9.70
   5   1   0   88.49    8.20
   5   1   0   81.19    8.10
  -6  -1   0    1.60    3.40
  -6  -1   0    1.30    3.00
  -6  -1   0    2.10    3.70
  -6  -1   0    0.20    3.00
  -6  -1   0    2.30    2.70
  -6  -1   0    1.50    2.40
  -6  -1   0    3.70    2.90
   6   1   0    0.00    2.80
   6   1   0   -1.40    2.60
   6   1   0    7.80    4.10
   6   1   0    2.50    3.80
   6   1   0    3.00    2.70
   6   1   0    3.20    2.90
   6   1   0    3.70    2.90
   6   1   0    1.00    3.20
  -7  -1   0   70.29    9.20
  -7  -1   0   46.30    8.20
  -7  -1   0   69.19    9.50
  -7  -1   0   67.39   11.10
  -7  -1   0   47.00    7.30
  -7  -1   0   79.69   10.40
  -7  -1   0   55.49    9.60
   7   1   0   74.99   10.80
   7   1   0   68.29    9.90
   7   1   0   89.19   11.70
   7   1   0   46.90    7.30
   7   1   0   60.49    8.50
   7   1   0   54.19    9.80
   7   1   0   55.89    9.10
   7   1   0   72.29    9.30
  -8  -1   0   61.89    8.70
  -8  -1   0   57.39   10.40
  -8  -1   0   55.09    9.10
  -8  -1   0   37.50    6.80
  -8  -1   0   67.39   11.90
  -8  -1   0   48.60    9.50
  -8  -1   0   51.59    8.50
   8   1   0   57.59   10.20
   8   1   0   44.60    8.30
   8   1   0   62.19    9.80
   8   1   0   53.29   10.70
   8   1   0   77.19   12.00
   8   1   0   54.69    9.70
   8   1   0   54.69    8.40
   8   1   0   37.10    7.90
  -9  -1   0   -6.00    3.80
  -9  -1   0    4.70    5.20
  -9  -1   0    3.00    4.50
  -9  -1   0    8.70    5.90
  -9  -1   0    4.50    5.20
  -9  -1   0    4.90    4.70
   9   1   0    6.70    4.10
   9   1   0    5.70    5.30
   9   1   0   -4.20    4.10
   9   1   0    5.80    5.70
   9   1   0    1.40    4.10
   9   1   0    5.70    5.50
 -10  -1   0   15.00    6.50
 -10  -1   0   16.80    6.80
 -10  -1   0    7.80    6.10
 -10  -1   0   10.10    6.00
 -10  -1   0    3.20    6.70
  10   1   0   13.30    6.40
  10   1   0    8.10    4.80
  10   1   0   15.80    7.00
  10   1   0    5.70    4.70
  10   1   0   -2.10    5.50
  10   1   0   10.10    5.80
 -11  -1   0   28.20    9.20
 -11  -1   0    8.00    7.70
 -11  -1   0   13.60    9.80
 -11  -1   0   26.90    7.40
  11   1   0   20.10    6.70
  11   1   0   19.00    8.20
  11   1   0   35.40    9.20
  11   1   0   24.10    9.30
  11   1   0   16.60    7.00
 -12  -1   0   55.39   12.30
 -12  -1   0   53.69   10.00
 -12  -1   0   37.50   10.50
  12   1   0   57.59   13.50
  12   1   0   43.00   13.10
  12   1   0   77.59   14.90
 -13  -1   0   -6.20    9.40
 -13  -1   0   14.40    7.40
 -13  -1   0   -0.80    7.70
  13   1   0    4.60    7.70
  13   1   0   -8.80    4.60
  13   1   0    3.70    8.90
  13   1   0   18.90   10.20
  13  -2   0  130.39   12.10
  13  -2   0  140.49   18.40
  13  -2   0  182.28   23.70
 -13   2   0  137.69   17.70
 -13   2   0  147.39   22.00
 -13   2   0  208.48   22.90
  12  -2   0   16.60    7.70
  12  -2   0   22.90    6.40
  12  -2   0   24.10    9.60
 -12   2   0   11.60    8.30
 -12   2   0    9.40    6.90
 -12   2   0   19.10    8.60
  11  -2   0   24.80    9.20
  11  -2   0   18.50    5.60
  11  -2   0   20.70    7.30
  11  -2   0   13.60    6.80
 -11   2   0   20.30    7.80
 -11   2   0   19.20    8.00
 -11   2   0   23.80    9.20
 -11   2   0   18.30    7.50
  10  -2   0  119.39   17.60
  10  -2   0   98.09    9.50
  10  -2   0   87.79   14.00
  10  -2   0  139.49   18.20
  10  -2   0  111.89   14.50
  10  -2   0   91.09   12.80
 -10   2   0   91.89   15.10
 -10   2   0   94.69   13.30
 -10   2   0  109.19   15.70
 -10   2   0   83.39   11.60
 -10   2   0   73.59   13.60
   9  -2   0    4.20    3.30
   9  -2   0   -0.60    3.10
   9  -2   0    6.20    5.30
   9  -2   0    7.50    4.80
   9  -2   0    3.70    4.90
   9  -2   0    3.90    4.20
   9  -2   0   -1.80    4.10
   9  -2   0    0.30    3.90
  -9   2   0    1.00    4.10
  -9   2   0    5.60    7.10
  -9   2   0    3.20    4.70
  -9   2   0    6.40    5.50
  -9   2   0    6.50    5.20
  -9   2   0   10.50    5.60
   8  -2   0   30.30    5.60
   8  -2   0   32.20    7.80
   8  -2   0   32.00    7.20
   8  -2   0   20.30    5.90
   8  -2   0   32.60    8.40
   8  -2   0   34.60    7.60
   8  -2   0   30.70    7.10
   8  -2   0   30.60    7.20
  -8   2   0   38.80    8.10
  -8   2   0   29.90    7.00
  -8   2   0   36.70    9.00
  -8   2   0   19.60    6.40
  -8   2   0   30.80    7.50
   7  -2   0   22.60    6.50
   7  -2   0   29.70    7.00
   7  -2   0   17.00    5.60
   7  -2   0   12.50    3.70
   7  -2   0   17.10    5.40
   7  -2   0   16.10    5.30
   7  -2   0   16.20    5.60
   7  -2   0   13.40    4.60
  -7   2   0   21.30    6.00
  -7   2   0   18.10    5.50
  -7   2   0   32.90    7.80
  -7   2   0   18.80    5.90
  -7   2   0   27.30    6.90
  -7   2   0   15.30    5.10
   6  -2   0  170.38   12.40
   6  -2   0  184.98   12.20
   6  -2   0  186.98   11.50
   6  -2   0  172.98   11.60
   6  -2   0  165.18    8.60
   6  -2   0  164.48   10.20
   6  -2   0  175.98   10.80
   6  -2   0  143.19   12.50
  -6   2   0  169.68   12.70
  -6   2   0  168.78   11.00
  -6   2   0  173.48   11.70
  -6   2   0  183.48   12.60
  -6   2   0  161.78   10.60
  -6   2   0  163.88   13.50
  -6   2   0  172.58   11.50
   5  -2   0    4.30    3.00
   5  -2   0    0.70    2.70
   5  -2   0    1.30    2.30
   5  -2   0    2.90    2.50
   5  -2   0    2.70    2.60
   5  -2   0    1.80    1.70
   5  -2   0    2.80    2.60
   5  -2   0    4.60    3.30
  -5   2   0    3.50    2.70
  -5   2   0    4.10    3.10
  -5   2   0    8.80    3.80
  -5   2   0    4.90    3.40
  -5   2   0    4.80    2.60
  -5   2   0    3.10    2.60
  -5   2   0    3.40    2.80
   4  -2   0   19.80    3.60
   4  -2   0   16.40    3.80
   4  -2   0   22.50    4.20
   4  -2   0   23.00    4.50
   4  -2   0   19.80    2.70
   4  -2   0   20.20    3.60
  -4   2   0   21.70    3.70
  -4   2   0   12.80    3.80
  -4   2   0   15.20    3.60
  -4   2   0   21.90    4.40
  -4   2   0   11.00    3.00
  -4   2   0   16.30    3.40
  -4   2   0   13.00    3.00
   3  -2   0 1482.15   31.60
   3  -2   0 1552.74   33.90
   3  -2   0 1521.75   33.00
   3  -2   0 1486.35   33.60
   3  -2   0 1554.04   31.20
   3  -2   0 1497.15   30.80
   3  -2   0 1543.65   27.30
  -3   2   0 1481.55   31.40
  -3   2   0 1573.94   33.10
  -3   2   0 1482.35   32.30
  -3   2   0 1496.65   33.20
  -3   2   0 1585.74   31.50
  -3   2   0 1567.44   33.60
   2  -2   0 1855.91   34.80
   2  -2   0 1920.11   36.80
   2  -2   0 1937.11   38.40
   2  -2   0 1878.31   35.40
   2  -2   0 2005.30   35.80
  -2   2   0 1924.91   37.10
  -2   2   0 2018.80   38.50
  -2   2   0 1888.01   37.50
  -2   2   0 2100.59   35.90
  -2   2   0 1887.51   36.10
  -2   2   0 1912.01   35.60
   1  -2   0  231.88    6.00
   1  -2   0  223.68    6.80
   1  -2   0  240.08    7.50
   1  -2   0  240.68    6.00
  -1   2   0  256.77    6.20
  -1   2   0  233.98    5.10
  -1   2   0  241.28    5.20
  -1   2   0  233.68    6.20
  -1   2   0  222.48    6.10
  -1   2   0  233.08    7.40
   0  -2   0 3817.82   65.99
   0  -2   0 3903.21   63.59
   0  -2   0 3964.60   62.99
   0   2   0 3815.92   63.99
   0   2   0 3778.62   65.89
   0   2   0 3727.83   63.29
   0   2   0 3768.42   66.99
  -1  -2   0 1560.34   28.20
  -1  -2   0 1548.25   30.20
  -1  -2   0 1558.94   28.50
  -1  -2   0 1573.44   32.30
  -1  -2   0 1596.74   30.10
   1   2   0 1527.55   29.30
   1   2   0 1573.44   28.80
   1   2   0 1576.04   30.50
   1   2   0 1554.14   32.20
   1   2   0 1561.24   29.70
   1   2   0 1641.54   30.10
   1   2   0 1626.94   26.80
  -2  -2   0 6869.61  118.29
  -2  -2   0 6906.81  113.49
  -2  -2   0 7124.79  116.99
  -2  -2   0 6702.93  116.79
  -2  -2   0 6761.02  119.09
  -2  -2   0 6681.43  120.09
  -2  -2   0 6991.00  116.29
   2   2   0 6789.62  119.49
   2   2   0 6938.41  116.59
   2   2   0 6867.61  116.79
   2   2   0 6957.30  118.19
   2   2   0 6764.82  117.69
   2   2   0 6895.11  113.49
   2   2   0 6777.82  120.09
  -3  -2   0   14.30    2.40
  -3  -2   0    8.70    2.30
  -3  -2   0   13.10    3.50
  -3  -2   0   12.50    2.70
  -3  -2   0    9.20    2.80
  -3  -2   0   10.20    2.80
  -3  -2   0   10.20    2.80
   3   2   0    8.90    2.10
   3   2   0   10.10    3.10
   3   2   0   12.00    3.10
   3   2   0    8.80    2.60
   3   2   0   17.80    4.00
   3   2   0   13.80    2.90
   3   2   0   15.60    3.50
   3   2   0   15.50    3.40
  -4  -2   0 1151.78   31.80
  -4  -2   0 1079.79   30.70
  -4  -2   0 1128.59   28.00
  -4  -2   0 1127.29   25.30
  -4  -2   0 1147.59   29.40
  -4  -2   0 1153.38   28.50
  -4  -2   0 1083.49   30.20
   4   2   0 1156.48   30.40
   4   2   0 1122.59   25.70
   4   2   0 1143.39   32.20
   4   2   0 1125.09   31.00
   4   2   0 1101.09   29.40
   4   2   0 1126.09   28.40
   4   2   0 1137.29   30.00
  -5  -2   0 2039.70   45.30
  -5  -2   0 1992.20   48.50
  -5  -2   0 1988.60   46.60
  -5  -2   0 1959.10   41.60
  -5  -2   0 1936.11   45.60
  -5  -2   0 1920.41   48.40
  -5  -2   0 1972.20   49.70
   5   2   0 2025.30   51.29
   5   2   0 1973.80   48.60
   5   2   0 2010.30   48.10
   5   2   0 1948.31   46.50
   5   2   0 2004.80   42.50
   5   2   0 1975.80   47.60
   5   2   0 2012.90   50.29
   5   2   0 2008.60   45.40
  -6  -2   0    4.90    4.00
  -6  -2   0    6.40    3.40
  -6  -2   0    9.70    4.10
  -6  -2   0    4.00    3.70
  -6  -2   0    4.60    3.90
  -6  -2   0    8.60    4.30
  -6  -2   0    9.70    3.80
   6   2   0   13.60    5.30
   6   2   0    8.60    4.40
   6   2   0   11.40    4.20
   6   2   0   14.30    4.70
   6   2   0    7.60    2.90
   6   2   0    8.10    4.50
   6   2   0   12.70    4.90
   6   2   0    8.70    3.60
  -7  -2   0 1479.95   45.30
  -7  -2   0 1512.05   41.60
  -7  -2   0 1460.25   42.80
  -7  -2   0 1591.74   47.80
  -7  -2   0 1481.75   41.10
  -7  -2   0 1543.55   38.10
  -7  -2   0 1543.15   45.90
   7   2   0 1564.44   45.00
   7   2   0 1549.05   39.20
   7   2   0 1461.95   42.50
   7   2   0 1586.34   48.20
   7   2   0 1540.95   44.90
   7   2   0 1473.65   41.50
   7   2   0 1502.65   45.20
   7   2   0 1529.75   45.60
  -8  -2   0   85.09   11.40
  -8  -2   0   90.39    9.30
  -8  -2   0   96.89   10.60
  -8  -2   0   75.89   10.30
  -8  -2   0   95.89   13.90
  -8  -2   0   80.59   12.30
   8   2   0   94.79    9.30
   8   2   0   99.59   14.20
   8   2   0   99.09   14.70
   8   2   0   98.29   11.40
   8   2   0  103.79   13.70
   8   2   0   91.69   13.00
   8   2   0   90.39   15.80
  -9  -2   0    0.50    3.10
  -9  -2   0   -0.10    4.60
  -9  -2   0   -5.60    3.70
  -9  -2   0    5.00    5.80
  -9  -2   0   -0.80    3.40
  -9  -2   0   -1.30    3.60
   9   2   0   -2.30    4.00
   9   2   0    0.30    3.90
   9   2   0    6.40    4.80
   9   2   0    4.10    5.40
   9   2   0   -1.70    3.40
   9   2   0    1.60    4.40
 -10  -2   0   68.89    9.90
 -10  -2   0   55.09   13.50
 -10  -2   0   72.19   11.50
 -10  -2   0   69.99   11.80
 -10  -2   0  104.49   16.30
  10   2   0   64.49   12.50
  10   2   0   81.39   14.40
  10   2   0   68.49   12.60
  10   2   0   82.89   14.50
  10   2   0   65.99    9.90
  10   2   0   92.89   14.90
 -11  -2   0   -2.80    6.20
 -11  -2   0    7.50    6.60
 -11  -2   0   10.00    6.20
  11   2   0    6.50    7.10
  11   2   0    8.80    7.90
  11   2   0    5.90    5.60
  11   2   0   14.00    8.20
  11   2   0   17.60    7.80
  11   2   0    3.60    4.70
 -12  -2   0   64.49   14.40
 -12  -2   0   43.30   10.40
 -12  -2   0   49.00    9.60
  12   2   0   47.60   12.40
  12   2   0   37.40   13.10
  12   2   0   22.20   10.00
  12   2   0   34.70   10.40
  12   2   0   58.69   14.20
  13  -3   0    4.10    3.90
  13  -3   0   11.20    7.60
  13  -3   0  -10.50    7.90
 -13   3   0    9.00    8.90
 -13   3   0    5.60    6.20
 -13   3   0   -3.60   11.00
 -13   3   0   -8.50    6.80
  12  -3   0   35.00    9.30
  12  -3   0   36.80   12.10
  12  -3   0   43.30    7.20
 -12   3   0   14.70    8.10
 -12   3   0   34.30   12.30
 -12   3   0   38.00   11.30
 -12   3   0   21.80    8.70
  11  -3   0  100.49   16.60
  11  -3   0   93.09   12.90
  11  -3   0  124.79   16.00
  11  -3   0   83.69   11.80
 -11   3   0   96.09   15.10
 -11   3   0   83.99   17.60
 -11   3   0   96.29   14.80
 -11   3   0   81.09   15.70
  10  -3   0   21.70    5.00
  10  -3   0   38.40    9.50
  10  -3   0   33.00    8.00
  10  -3   0   42.80    9.30
  10  -3   0   15.20    7.20
 -10   3   0   28.50    9.00
 -10   3   0   35.00   10.00
 -10   3   0   15.10    6.90
 -10   3   0   13.70    7.70
 -10   3   0   24.70    7.10
 -10   3   0   19.30   11.50
   9  -3   0   80.39   11.80
   9  -3   0   63.99    9.80
   9  -3   0   91.19   11.90
   9  -3   0   97.99   10.70
   9  -3   0  112.39   10.60
   9  -3   0   63.49   10.90
   9  -3   0  115.39    8.10
  -9   3   0   77.09   12.60
  -9   3   0   66.79   11.60
  -9   3   0   67.39   10.70
  -9   3   0  110.89   12.00
  -9   3   0   98.59   12.80
  -9   3   0  108.09   12.30
   8  -3   0  220.88   14.20
   8  -3   0  210.58   15.30
   8  -3   0  242.48   14.30
   8  -3   0  210.68   15.60
   8  -3   0  236.58   17.20
   8  -3   0  236.68   15.30
   8  -3   0  228.28   10.50
  -8   3   0  230.98   15.90
  -8   3   0  232.48   15.30
  -8   3   0  203.18   15.30
  -8   3   0  245.78   17.80
  -8   3   0  244.18   15.90
  -8   3   0  241.58   17.30
   7  -3   0  170.88    8.20
   7  -3   0  173.48   11.60
   7  -3   0  175.88   13.00
   7  -3   0  150.58   11.30
   7  -3   0  164.78   12.60
   7  -3   0  171.28   13.60
   7  -3   0  174.18   11.30
  -7   3   0  178.08   12.40
  -7   3   0  177.58   12.90
  -7   3   0  176.18   14.30
  -7   3   0  168.68   12.60
  -7   3   0  169.38   12.70
  -7   3   0  169.58   13.40
   6  -3   0  726.73   23.00
   6  -3   0  705.33   26.00
   6  -3   0  734.03   25.80
   6  -3   0  724.33   28.60
   6  -3   0  752.12   24.00
   6  -3   0  703.83   22.10
   6  -3   0  718.63   17.60
  -6   3   0  723.63   26.90
  -6   3   0  728.83   23.80
  -6   3   0  743.73   25.40
  -6   3   0  724.13   26.00
   5  -3   0  331.27    9.00
   5  -3   0  311.97   12.50
   5  -3   0  323.77   15.20
   5  -3   0  346.97   15.60
   5  -3   0  339.67   13.40
   5  -3   0  331.17   13.60
   5  -3   0  313.67   14.40
  -5   3   0  317.37   14.40
  -5   3   0  317.57   15.60
  -5   3   0  340.77   13.60
  -5   3   0  301.67   13.30
  -5   3   0  351.66   15.50
  -5   3   0  333.77   14.80
   4  -3   0 1401.56   33.80
   4  -3   0 1408.66   35.20
   4  -3   0 1527.95   32.50
   4  -3   0 1413.56   31.00
   4  -3   0 1441.26   32.10
   4  -3   0 1434.66   34.90
  -4   3   0 1516.55   34.70
  -4   3   0 1571.54   32.50
  -4   3   0 1466.25   34.80
  -4   3   0 1500.95   35.60
  -4   3   0 1398.66   32.30
  -4   3   0 1436.16   33.70
  -4   3   0 1418.36   39.90
   3  -3   0  403.86   11.70
   3  -3   0  379.36   13.90
   3  -3   0  377.06   11.00
   3  -3   0  369.36   10.60
   3  -3   0  380.76   12.50
  -3   3   0  375.16   13.30
  -3   3   0  362.96   11.90
  -3   3   0  385.06   11.70
  -3   3   0  399.56   13.90
  -3   3   0  375.96   12.90
  -3   3   0  432.36   11.90
   2  -3   0  117.09    3.60
   2  -3   0  130.49    5.20
   2  -3   0  106.89    6.30
   2  -3   0  122.69    5.30
   2  -3   0  119.09    5.40
   2  -3   0  119.29    3.60
  -2   3   0  120.19    4.90
  -2   3   0  108.69    4.50
  -2   3   0  113.79    5.50
  -2   3   0  110.19    6.30
  -2   3   0  115.69    5.50
  -2   3   0  118.09    4.80
   1  -3   0 1899.31   36.80
   1  -3   0 1855.81   32.90
   1  -3   0 1964.50   32.80
  -1   3   0 1936.21   33.70
  -1   3   0 1964.30   34.70
  -1   3   0 1896.91   36.60
  -1   3   0 1880.41   33.60
   0  -3   0 1181.98   20.50
   0  -3   0 1120.59   24.40
   0  -3   0 1141.79   20.30
   0   3   0 1134.79   20.70
   0   3   0 1158.08   26.10
   0   3   0 1117.09   22.00
   0   3   0 1151.28   24.60
   0   3   0 1141.69   21.30
  -1  -3   0    9.20    1.80
  -1  -3   0    8.70    2.70
  -1  -3   0    9.70    1.20
  -1  -3   0    8.90    1.10
  -1  -3   0    7.50    1.90
  -1  -3   0    5.90    1.70
   1   3   0    7.80    1.80
   1   3   0   10.50    2.80
   1   3   0    7.80    1.50
   1   3   0    8.60    2.00
   1   3   0    9.60    1.80
   1   3   0    4.70    1.40
  -2  -3   0  108.39    5.20
  -2  -3   0  104.39    5.40
  -2  -3   0  106.99    7.30
  -2  -3   0  101.69    6.40
  -2  -3   0  111.39    6.20
   2   3   0  100.09    6.00
   2   3   0  110.39    3.80
   2   3   0   97.39    5.70
   2   3   0  116.79    5.80
   2   3   0   98.19    6.50
   2   3   0  110.99    7.50
   2   3   0   99.89    5.90
  -3  -3   0  219.98   11.00
  -3  -3   0  195.88   10.00
  -3  -3   0  212.88    9.00
  -3  -3   0  207.98   11.40
  -3  -3   0  217.68    7.20
  -3  -3   0  212.08    9.50
  -3  -3   0  220.48    9.60
   3   3   0  217.38    7.20
   3   3   0  214.98    9.60
   3   3   0  213.68    9.50
   3   3   0  219.48   11.40
   3   3   0  200.48   11.90
   3   3   0  190.68   10.90
   3   3   0  197.98   10.00
  -4  -3   0  131.79   10.00
  -4  -3   0  145.99    9.00
  -4  -3   0  159.18    7.10
  -4  -3   0  158.78    8.90
  -4  -3   0  152.38   10.00
  -4  -3   0  140.99    8.80
  -4  -3   0  141.19   10.10
   4   3   0  148.29    9.80
   4   3   0  139.89    9.50
   4   3   0  144.09    8.70
   4   3   0  151.88   10.80
   4   3   0  143.79    9.60
   4   3   0  166.08    9.40
   4   3   0  140.89    6.90
  -5  -3   0  328.27   12.10
  -5  -3   0  340.37   15.20
  -5  -3   0  324.77   14.40
  -5  -3   0  346.97   17.60
  -5  -3   0  330.07   20.30
  -5  -3   0  333.97   14.50
  -5  -3   0  346.37   16.80
   5   3   0  341.37   16.40
   5   3   0  337.87   17.10
   5   3   0  347.17   12.60
   5   3   0  338.37   17.60
   5   3   0  305.07   15.20
   5   3   0  310.87   17.00
   5   3   0  297.37   17.10
   5   3   0  316.77   15.80
  -6  -3   0  109.99   11.10
  -6  -3   0  112.59    9.50
  -6  -3   0  118.29    9.90
  -6  -3   0  124.69   10.40
  -6  -3   0  105.29   10.60
  -6  -3   0  124.09   11.60
  -6  -3   0  110.29    8.00
   6   3   0  116.99   10.90
   6   3   0  129.39   10.90
   6   3   0  119.29   11.30
   6   3   0  124.49    8.40
   6   3   0  123.49   11.90
   6   3   0  120.29    9.90
   6   3   0  109.39   11.60
   6   3   0  100.59   10.40
  -7  -3   0   28.40    6.30
  -7  -3   0   37.50    7.50
  -7  -3   0   44.70    8.40
  -7  -3   0   40.40    8.60
  -7  -3   0   32.90    8.40
  -7  -3   0   35.40    8.40
   7   3   0   53.69    9.70
   7   3   0   32.40    7.30
   7   3   0   35.60    7.90
   7   3   0   41.00    6.30
   7   3   0   39.70    9.10
   7   3   0   34.50    7.00
   7   3   0   37.40    9.00
   7   3   0   32.90    7.30
  -8  -3   0  275.57   14.70
  -8  -3   0  273.17   17.30
  -8  -3   0  315.17   18.00
  -8  -3   0  238.98   15.90
  -8  -3   0  284.37   20.20
  -8  -3   0  274.17   19.30
   8   3   0  249.97   18.70
   8   3   0  282.37   19.10
   8   3   0  297.97   15.30
   8   3   0  297.97   20.70
   8   3   0  266.47   19.30
   8   3   0  307.77   19.60
   8   3   0  270.67   16.80
  -9  -3   0    5.60   10.70
  -9  -3   0   13.20    6.30
  -9  -3   0   11.00    4.70
  -9  -3   0    9.70    6.40
  -9  -3   0   12.60    5.70
   9   3   0   13.60   10.40
   9   3   0   11.80    6.00
   9   3   0    6.30    4.10
   9   3   0    6.80    5.70
   9   3   0   11.00    6.90
   9   3   0   11.50    5.80
 -10  -3   0   56.59   10.30
 -10  -3   0   26.90   14.20
 -10  -3   0   66.19    9.70
 -10  -3   0   30.70    9.90
 -10  -3   0   72.19   12.50
  10   3   0   61.79   12.10
  10   3   0   59.49    9.90
  10   3   0   62.49   11.90
  10   3   0   44.40   13.00
  10   3   0   46.70   11.20
  10   3   0   77.99   15.00
 -11  -3   0   38.80    8.80
 -11  -3   0   39.40   12.10
 -11  -3   0   50.29   11.30
  11   3   0   44.90   11.50
  11   3   0   18.90    8.70
  11   3   0   44.90   10.10
  11   3   0   57.89   12.20
  11   3   0   37.30   11.90
  11   3   0   20.40    7.00
 -12  -3   0    6.90    8.20
 -12  -3   0    1.70    6.40
  12   3   0   -2.00    7.50
  12   3   0    5.50    8.40
  12   3   0    9.30   10.10
  12   3   0    6.70    5.80
  12   3   0   -3.00    5.70
  13  -4   0  -16.70    7.00
  13  -4   0   -0.70    6.10
 -13   4   0   -1.60    7.30
 -13   4   0    1.90    7.50
 -13   4   0    5.60    7.70
  12  -4   0   97.69   14.20
  12  -4   0   84.29   15.70
 -12   4   0  105.69   16.40
 -12   4   0  107.09   15.40
 -12   4   0  109.99   18.00
 -12   4   0   91.09   16.50
  11  -4   0  223.48   16.30
  11  -4   0  212.88   19.80
  11  -4   0  205.28   19.80
  11  -4   0  202.48   16.90
  11  -4   0  189.68    9.60
 -11   4   0  189.48   19.00
 -11   4   0  228.38   19.10
 -11   4   0  211.28   20.30
 -11   4   0  209.98   18.50
  10  -4   0    4.40    5.40
  10  -4   0    4.80    4.20
  10  -4   0    0.20    2.10
  10  -4   0    4.00    3.20
  10  -4   0    5.90    4.60
  10  -4   0    5.00    6.00
  10  -4   0    6.90    5.10
 -10   4   0   10.80    6.30
 -10   4   0    6.00    4.00
 -10   4   0    0.60    4.90
 -10   4   0    3.10    4.90
   9  -4   0  201.98   16.00
   9  -4   0  219.18    9.10
   9  -4   0  228.28   14.60
   9  -4   0  234.58   15.80
   9  -4   0  199.58   17.10
   9  -4   0  194.38   16.40
   9  -4   0  194.38   14.50
  -9   4   0  242.28   18.70
  -9   4   0  230.28   17.20
  -9   4   0  243.58   17.50
  -9   4   0  196.18   17.70
  -9   4   0  212.08   15.80
  -9   4   0  226.78   16.90
   8  -4   0  506.05   24.50
   8  -4   0  487.25   23.90
   8  -4   0  505.25   13.70
   8  -4   0  527.95   23.90
   8  -4   0  493.05   21.40
   8  -4   0  484.55   19.80
   8  -4   0  488.35   21.30
  -8   4   0  501.15   23.40
  -8   4   0  474.55   22.80
  -8   4   0  474.95   22.00
  -8   4   0  486.35   25.40
  -8   4   0  481.35   23.10
  -8   4   0  476.15   24.10
   7  -4   0    3.00    3.10
   7  -4   0    8.00    3.50
   7  -4   0   13.20    5.10
   7  -4   0    3.70    3.90
   7  -4   0   17.50    5.50
  -7   4   0    3.80    4.00
  -7   4   0   14.40    4.70
  -7   4   0   11.90    5.40
  -7   4   0    2.90    4.10
  -7   4   0   14.40    5.00
  -7   4   0   13.70    4.90
  -7   4   0   12.00    5.20
   6  -4   0  757.52   25.40
   6  -4   0  742.23   21.90
   6  -4   0  737.33   26.50
   6  -4   0  730.13   22.90
   6  -4   0  752.92   23.40
   6  -4   0  713.03   25.70
  -6   4   0  745.13   26.20
  -6   4   0  782.52   23.50
  -6   4   0  741.23   26.10
  -6   4   0  742.43   27.10
  -6   4   0  763.22   24.20
   5  -4   0  428.06   18.20
   5  -4   0  417.76   15.10
   5  -4   0  433.86   16.90
   5  -4   0  379.46   16.60
   5  -4   0  418.56   14.00
   5  -4   0  429.86   14.80
  -5   4   0  423.96   17.20
  -5   4   0  426.66   17.90
  -5   4   0  454.65   15.40
  -5   4   0  403.36   17.70
  -5   4   0  405.26   15.50
  -5   4   0  447.96   17.40
  -5   4   0  404.36   16.30
   4  -4   0    2.50    2.30
   4  -4   0   10.50    2.90
   4  -4   0    3.10    2.80
   4  -4   0    7.40    2.10
  -4   4   0    5.90    2.40
  -4   4   0    7.90    2.70
  -4   4   0   10.30    3.40
  -4   4   0    6.10    2.80
  -4   4   0    6.00    2.40
  -4   4   0    6.60    2.90
  -4   4   0    4.10    2.30
   3  -4   0  259.67   11.70
   3  -4   0  300.07    9.90
   3  -4   0  280.47    7.50
   3  -4   0  286.07    7.70
   3  -4   0  293.37   12.70
   3  -4   0  282.07   10.20
  -3   4   0  315.17    9.80
  -3   4   0  289.37   12.30
  -3   4   0  282.27    9.60
  -3   4   0  290.07   10.90
  -3   4   0  293.97   10.00
  -3   4   0  300.47    7.20
  -3   4   0  309.57   11.60
   2  -4   0 1022.20   21.50
   2  -4   0 1020.00   24.90
   2  -4   0 1001.00   20.60
   2  -4   0 1007.60   20.70
  -2   4   0 1018.90   21.90
  -2   4   0 1022.60   21.70
  -2   4   0  996.90   19.80
  -2   4   0  996.20   19.70
  -2   4   0  983.20   24.40
  -2   4   0 1022.20   21.00
   1  -4   0  199.88    8.00
  -1   4   0  200.68    5.80
  -1   4   0  196.58    5.70
  -1   4   0  191.58    6.90
  -1   4   0  199.48    8.00
  -1   4   0  188.48    8.90
   0  -4   0  344.17    7.60
   0  -4   0  357.26    7.70
   0  -4   0  322.67   11.60
   0   4   0  336.27   11.70
   0   4   0  339.67    8.20
   0   4   0  338.27    8.80
   0   4   0  324.87   12.80
   0   4   0  334.37    9.40
  -1  -4   0  708.03   18.60
  -1  -4   0  684.53   16.00
  -1  -4   0  671.13   20.60
  -1  -4   0  672.43   16.30
   1   4   0  695.63   18.20
   1   4   0  673.73   15.00
   1   4   0  669.93   17.10
   1   4   0  693.73   15.80
   1   4   0  695.43   20.80
  -2  -4   0   34.70    4.60
  -2  -4   0   37.20    3.30
  -2  -4   0   43.60    4.50
  -2  -4   0   41.30    5.10
  -2  -4   0   35.00    4.80
  -2  -4   0   33.20    3.00
   2   4   0   34.30    3.60
   2   4   0   27.30    4.10
   2   4   0   33.70    4.40
   2   4   0   22.80    3.80
   2   4   0   29.20    3.90
   2   4   0   41.50    4.60
  -3  -4   0   28.90    5.00
  -3  -4   0   25.70    4.60
  -3  -4   0   29.00    4.70
  -3  -4   0   24.20    3.70
  -3  -4   0   19.10    3.50
   3   4   0   22.20    3.90
   3   4   0   19.90    4.20
   3   4   0   28.50    4.70
   3   4   0   25.40    2.60
   3   4   0   26.80    4.60
   3   4   0   28.90    5.20
   3   4   0   28.50    4.80
  -4  -4   0  574.94   20.80
  -4  -4   0  570.24   21.40
  -4  -4   0  580.84   22.90
  -4  -4   0  591.84   19.60
  -4  -4   0  636.24   18.70
  -4  -4   0  578.34   18.80
  -4  -4   0  592.24   15.10
   4   4   0  587.64   21.10
   4   4   0  598.44   20.80
   4   4   0  597.14   15.10
   4   4   0  593.14   23.10
   4   4   0  590.24   19.40
   4   4   0  594.04   19.40
   4   4   0  593.94   22.50
   4   4   0  617.44   21.30
  -5  -4   0  325.17   14.80
  -5  -4   0  318.97   16.50
  -5  -4   0  330.47   14.90
  -5  -4   0  314.07   11.50
  -5  -4   0  353.26   16.50
  -5  -4   0  324.77   17.20
  -5  -4   0  325.87   17.80
   5   4   0  321.77   11.70
   5   4   0  341.67   15.30
   5   4   0  343.07   15.20
   5   4   0  305.87   16.00
   5   4   0  308.07   17.40
   5   4   0  334.87   16.70
   5   4   0  350.16   16.70
   5   4   0  316.77   17.70
  -6  -4   0   53.09    8.30
  -6  -4   0   75.39   12.00
  -6  -4   0   61.69    9.00
  -6  -4   0   53.19    6.40
  -6  -4   0   43.40    8.40
  -6  -4   0   57.79    9.50
  -6  -4   0   43.20    7.10
   6   4   0   62.39    5.90
   6   4   0   50.99    8.40
   6   4   0   35.90    6.40
   6   4   0   73.49   10.90
   6   4   0   60.09    8.10
   6   4   0   43.30    8.70
   6   4   0   63.49    9.60
   6   4   0   52.39    9.50
  -7  -4   0  738.73   31.10
  -7  -4   0  708.03   22.30
  -7  -4   0  722.73   27.40
  -7  -4   0  739.03   26.90
  -7  -4   0  766.12   27.00
  -7  -4   0  715.63   29.80
   7   4   0  719.43   32.20
   7   4   0  672.33   28.90
   7   4   0  728.83   27.30
   7   4   0  724.43   29.40
   7   4   0  718.83   31.00
   7   4   0  742.93   22.90
   7   4   0  763.92   32.60
   7   4   0  759.42   29.40
  -8  -4   0   86.49    8.50
  -8  -4   0   72.59   10.60
  -8  -4   0   80.39   12.60
  -8  -4   0   71.99   10.50
  -8  -4   0   84.29   13.00
  -8  -4   0   71.59   10.30
   8   4   0   69.49   16.00
   8   4   0   45.00    9.50
   8   4   0   54.19   10.50
   8   4   0   79.49   13.40
   8   4   0   87.39   13.90
   8   4   0   64.19    8.80
   8   4   0   58.49   10.70
  -9  -4   0   45.40    9.00
  -9  -4   0   53.29   11.10
  -9  -4   0   52.99   10.20
  -9  -4   0   66.39    9.20
  -9  -4   0   67.79   13.10
   9   4   0   51.29    8.10
   9   4   0   50.49   16.20
   9   4   0   63.89   13.90
   9   4   0   60.79   11.40
   9   4   0   89.89   14.90
 -10  -4   0   37.80    9.30
 -10  -4   0   19.30    8.50
 -10  -4   0   29.30    8.90
 -10  -4   0   28.00    8.40
 -10  -4   0   23.50    6.60
  10   4   0   46.40   11.80
  10   4   0   14.30    7.90
  10   4   0   25.70   10.00
  10   4   0   22.60    8.50
  10   4   0   25.10   10.50
  10   4   0   31.20    7.30
 -11  -4   0    9.30    6.60
 -11  -4   0    9.20    5.50
 -11  -4   0    9.70    8.70
  11   4   0   15.10    8.40
  11   4   0   13.50    8.10
  11   4   0   15.20    8.70
  11   4   0   12.60    5.60
  11   4   0    2.30    7.00
  11   4   0   11.20    7.30
 -12  -4   0    4.70    8.40
 -12  -4   0  -10.70    5.90
 -12  -4   0   -4.30    4.60
  12   4   0    1.40    7.70
  12   4   0    6.10    8.00
  12   4   0   -2.70    6.70
  12   4   0   13.30    8.60
  13  -5   0   13.00    6.80
  13  -5   0   10.60    9.30
 -13   5   0   -1.90    9.60
 -13   5   0    0.80   13.40
 -13   5   0  -13.10    8.00
 -13   5   0   16.70    9.30
  12  -5   0   -1.40    8.50
  12  -5   0   -1.10    5.70
 -12   5   0   -3.60    5.70
 -12   5   0    0.80    7.40
 -12   5   0   10.70    8.50
 -12   5   0    6.50    7.80
  11  -5   0   12.30    5.00
  11  -5   0   15.80    8.20
  11  -5   0   10.90    5.60
 -11   5   0   11.30    7.10
 -11   5   0   10.00    6.30
 -11   5   0    4.80    5.80
  10  -5   0    4.70    4.90
  10  -5   0   -6.20    3.30
  10  -5   0   -0.80    4.30
  10  -5   0    6.70    4.80
  10  -5   0    5.00    3.90
 -10   5   0    4.60    6.30
 -10   5   0   -6.20    5.40
 -10   5   0   -5.20    4.50
 -10   5   0   -0.70    4.50
 -10   5   0    4.00    4.90
   9  -5   0  268.77   15.20
   9  -5   0  239.58   15.50
   9  -5   0  237.08   15.80
   9  -5   0  278.97   19.40
   9  -5   0  273.67   19.10
   9  -5   0  291.37   20.60
  -9   5   0  290.77   18.80
  -9   5   0  260.57   19.20
  -9   5   0  282.97   21.10
  -9   5   0  264.27   17.60
  -9   5   0  257.07   19.60
  -9   5   0  271.67   18.80
   8  -5   0   75.39    8.20
   8  -5   0   79.69    8.90
   8  -5   0   87.89   11.70
   8  -5   0   60.99    9.50
   8  -5   0   63.59    8.40
  -8   5   0   56.19    8.90
  -8   5   0   69.39    9.60
  -8   5   0   62.59    9.90
  -8   5   0   72.49   11.70
  -8   5   0   48.40    7.60
  -8   5   0   75.39   11.50
  -8   5   0   50.29    8.10
   7  -5   0  961.30   28.30
   7  -5   0  969.50   32.60
   7  -5   0  976.10   31.70
   7  -5   0  966.60   29.90
   7  -5   0  982.70   27.10
  -7   5   0  967.80   33.20
  -7   5   0  954.90   32.70
  -7   5   0  957.90   30.40
  -7   5   0  993.90   34.50
  -7   5   0 1044.90   33.40
  -7   5   0 1046.20   29.80
  -7   5   0  987.90   32.40
   6  -5   0   60.49    8.30
   6  -5   0   69.09    6.90
   6  -5   0   73.79    7.90
   6  -5   0   69.39    9.80
   6  -5   0   71.89    6.20
  -6   5   0  101.49   12.30
  -6   5   0   84.69   11.50
  -6   5   0   61.69    8.70
  -6   5   0   69.69    7.00
  -6   5   0   58.19    8.50
  -6   5   0   63.99    7.80
   5  -5   0  371.16   15.10
   5  -5   0  347.57   11.80
   5  -5   0  339.77   11.50
   5  -5   0  357.46   13.70
   5  -5   0  342.77   17.00
  -5   5   0  357.86   14.20
  -5   5   0  353.66   15.70
  -5   5   0  358.16   16.80
  -5   5   0  343.27   16.10
  -5   5   0  398.16   14.00
  -5   5   0  364.66   16.00
  -5   5   0  353.16   14.90
   4  -5   0  374.66   12.70
   4  -5   0  352.86    9.50
   4  -5   0  341.17   13.00
   4  -5   0  339.27   15.50
   4  -5   0  351.06   15.90
   4  -5   0  365.16    9.50
  -4   5   0  358.56   12.70
  -4   5   0  365.66   14.20
  -4   5   0  368.26   14.70
  -4   5   0  388.96   12.50
  -4   5   0  344.77   13.10
  -4   5   0  419.36   21.50
   3  -5   0   34.60    3.60
   3  -5   0   31.80    5.00
   3  -5   0   34.90    3.60
   3  -5   0   39.80    3.80
  -3   5   0   45.70    4.50
  -3   5   0   31.60    5.10
  -3   5   0   40.10    4.30
  -3   5   0   36.50    3.60
  -3   5   0   37.40    3.60
  -3   5   0   46.50    4.10
   2  -5   0  100.19    4.30
   2  -5   0  103.89    7.10
   2  -5   0  109.49    4.30
  -2   5   0  100.29    5.30
  -2   5   0  115.59    7.30
  -2   5   0  108.99    5.40
  -2   5   0  114.09    4.20
  -2   5   0  104.99    5.20
  -2   5   0  107.79    4.20
  -1   5   0  153.38    7.50
  -1   5   0  156.18    5.20
  -1   5   0  156.78    6.90
  -1   5   0  155.08    8.90
  -1   5   0  159.28    5.40
   0   5   0  119.79    8.50
   0   5   0  125.99    5.30
   0   5   0  122.19    4.80
   0   5   0  118.19    3.70
   0   5   0  115.79    5.60
   0   5   0  110.39    7.40
  -1  -5   0  126.99    5.80
  -1  -5   0  131.19    6.10
  -1  -5   0  141.19    8.20
   1   5   0  124.89    5.40
   1   5   0  130.19    9.30
   1   5   0  129.99    6.20
   1   5   0  136.59    7.00
   1   5   0  131.69    5.00
   1   5   0  139.69    8.00
   1   5   0  140.59    6.20
  -2  -5   0 1523.55   34.40
  -2  -5   0 1567.24   40.30
  -2  -5   0 1660.23   28.90
  -2  -5   0 1569.04   35.80
  -2  -5   0 1572.84   34.10
   2   5   0 1573.14   34.10
   2   5   0 1570.74   32.70
   2   5   0 1570.14   40.10
   2   5   0 1491.05   36.30
   2   5   0 1528.05   33.90
   2   5   0 1601.34   35.50
  -3  -5   0  139.69    7.00
  -3  -5   0  134.19    8.80
  -3  -5   0  137.19   10.70
  -3  -5   0  150.58    9.20
  -3  -5   0  125.09    6.40
  -3  -5   0  142.49    9.20
   3   5   0  134.79    9.60
   3   5   0  145.69    8.90
   3   5   0  132.49   10.60
   3   5   0  148.19    8.30
   3   5   0  154.48    9.20
   3   5   0  146.39    8.90
  -4  -5   0  221.88   12.00
  -4  -5   0  229.28   13.00
  -4  -5   0  228.08   10.70
  -4  -5   0  222.28   14.50
  -4  -5   0  244.08   10.50
  -4  -5   0  202.78   14.40
   4   5   0  230.58   14.60
   4   5   0  223.58   13.20
   4   5   0  215.18   14.40
   4   5   0  232.18    7.70
   4   5   0  227.88   14.00
   4   5   0  238.18   11.80
   4   5   0  240.08   12.10
  -5  -5   0    9.20    4.80
  -5  -5   0   -0.90    2.80
  -5  -5   0    7.20    4.10
  -5  -5   0    1.50    3.30
  -5  -5   0   13.50    4.00
  -5  -5   0    6.70    4.00
   5   5   0    6.30    4.10
   5   5   0   20.50    6.60
   5   5   0    8.60    3.70
   5   5   0    7.50    3.90
   5   5   0   18.20    4.90
   5   5   0    9.70    2.70
   5   5   0   16.50    5.60
   5   5   0    8.30    4.60
  -6  -5   0 1105.59   39.00
  -6  -5   0 1048.00   32.70
  -6  -5   0 1108.39   26.70
  -6  -5   0 1149.39   31.90
  -6  -5   0 1116.99   36.40
  -6  -5   0 1126.29   35.50
  -6  -5   0 1068.19   36.70
   6   5   0 1134.19   26.90
   6   5   0 1116.89   38.80
   6   5   0 1106.99   33.70
   6   5   0 1143.39   36.00
   6   5   0 1118.19   41.00
   6   5   0 1107.79   36.10
   6   5   0 1078.69   35.70
   6   5   0 1111.79   38.70
  -7  -5   0  302.47   17.00
  -7  -5   0  292.97   16.20
  -7  -5   0  296.47   12.90
  -7  -5   0  281.67   18.90
  -7  -5   0  294.37   19.40
  -7  -5   0  303.07   17.10
   7   5   0  299.27   18.90
   7   5   0  314.97   18.80
   7   5   0  341.97   22.00
   7   5   0  322.77   22.20
   7   5   0  300.27   13.10
   7   5   0  298.87   17.30
   7   5   0  312.47   20.80
   7   5   0  288.37   18.30
  -8  -5   0  253.67   16.70
  -8  -5   0  241.78   16.20
  -8  -5   0  229.68   19.40
  -8  -5   0  242.28   15.70
  -8  -5   0  259.17   19.20
  -8  -5   0  258.27   19.10
   8   5   0  239.28   20.20
   8   5   0  234.08   20.20
   8   5   0  228.48   12.30
   8   5   0  236.98   18.00
   8   5   0  231.38   18.50
   8   5   0  215.08   22.00
   8   5   0  267.77   18.60
   8   5   0  251.37   16.80
  -9  -5   0  433.56   23.10
  -9  -5   0  377.86   17.20
  -9  -5   0  411.96   25.50
  -9  -5   0  378.56   21.20
  -9  -5   0  411.56   22.20
   9   5   0  394.56   26.90
   9   5   0  357.36   16.80
   9   5   0  424.86   26.80
   9   5   0  401.76   26.90
   9   5   0  413.16   24.50
   9   5   0  410.86   25.20
 -10  -5   0    5.70    5.00
 -10  -5   0    1.20    7.00
 -10  -5   0    9.90    6.50
 -10  -5   0   13.80    6.30
 -10  -5   0    4.60    4.60
  10   5   0    4.60    4.10
  10   5   0    4.90    6.40
  10   5   0    5.10    7.10
  10   5   0   10.00    6.70
  10   5   0   -0.30    5.50
  10   5   0    8.00    7.50
 -11  -5   0   85.69   10.90
 -11  -5   0   85.99   16.10
 -11  -5   0   58.99   12.30
  11   5   0   62.59   13.70
  11   5   0   64.39   15.10
  11   5   0   52.39   13.60
  11   5   0   87.59   16.30
  13  -6   0   -8.00    6.40
 -13   6   0   -3.00    6.70
 -13   6   0    7.90   12.00
 -13   6   0   -1.90    7.20
  12  -6   0    1.50    5.90
  12  -6   0   16.00    6.20
  12  -6   0    6.50    6.40
 -12   6   0   15.10    8.90
 -12   6   0    5.10    6.70
 -12   6   0   33.10    9.80
 -12   6   0    8.10    7.50
  11  -6   0   13.00    5.70
  11  -6   0   19.40    7.30
  11  -6   0    3.60    4.90
  11  -6   0   21.70    8.30
 -11   6   0    6.90    6.10
 -11   6   0   20.90    8.70
 -11   6   0   17.40    8.90
  10  -6   0  169.18   12.80
  10  -6   0  179.58   16.50
  10  -6   0  147.19   12.40
  10  -6   0  152.88   13.80
 -10   6   0  158.08   15.70
 -10   6   0  159.58   16.80
 -10   6   0  189.78   17.50
 -10   6   0  159.08   17.10
 -10   6   0  146.89   14.80
   9  -6   0  298.57   18.40
   9  -6   0  262.47   16.20
   9  -6   0  298.57   19.50
   9  -6   0  290.17   15.00
  -9   6   0  243.38   19.20
  -9   6   0  279.77   19.70
  -9   6   0  317.07   19.80
  -9   6   0  264.87   19.20
  -9   6   0  284.87   17.90
   8  -6   0  171.18   12.30
   8  -6   0  209.48   15.00
   8  -6   0  188.48   10.90
  -8   6   0  170.68   15.20
  -8   6   0  182.98   13.90
  -8   6   0  180.48   14.30
  -8   6   0  173.58   14.60
  -8   6   0  217.28   16.40
  -8   6   0  172.58   13.50
  -8   6   0  155.98   12.00
   7  -6   0  954.40   25.70
   7  -6   0  960.70   34.50
   7  -6   0  958.60   30.70
   7  -6   0  922.01   28.40
   7  -6   0  926.61   25.00
   7  -6   0  849.81   32.80
  -7   6   0  954.90   32.60
  -7   6   0 1032.10   28.80
  -7   6   0  942.01   31.60
  -7   6   0  948.71   30.10
  -7   6   0  997.50   32.90
  -7   6   0  966.60   33.40
  -7   6   0  955.40   33.60
   6  -6   0 1011.10   23.70
   6  -6   0  987.90   29.30
   6  -6   0  959.70   29.80
   6  -6   0 1006.80   27.80
   6  -6   0  961.50   23.70
   6  -6   0  984.20   33.30
  -6   6   0 1119.59   28.20
  -6   6   0  964.20   31.80
  -6   6   0 1022.80   31.90
  -6   6   0  977.20   30.80
  -6   6   0  978.20   28.50
  -6   6   0 1026.00   33.10
   5  -6   0 1124.69   30.20
   5  -6   0 1106.49   22.60
   5  -6   0 1120.69   29.50
   5  -6   0 1117.59   22.70
   5  -6   0 1145.89   34.70
   5  -6   0 1180.68   28.70
  -5   6   0 1145.49   30.30
  -5   6   0 1130.39   31.30
  -5   6   0 1218.78   33.20
  -5   6   0 1141.89   33.90
  -5   6   0 1087.69   28.80
  -5   6   0 1263.27   28.60
   4  -6   0  660.43   18.80
   4  -6   0  657.93   19.00
   4  -6   0  646.94   18.40
   4  -6   0  660.53   23.40
  -4   6   0  643.74   19.90
  -4   6   0  686.63   14.60
  -4   6   0  739.43   18.50
  -4   6   0  629.54   20.30
  -4   6   0  660.23   18.30
  -4   6   0  663.73   22.90
  -4   6   0  657.73   19.10
   3  -6   0  229.38    8.00
   3  -6   0  234.28    8.30
   3  -6   0  228.68   12.20
  -3   6   0  226.98    8.30
  -3   6   0  246.08    9.90
  -3   6   0  237.58    8.90
  -3   6   0  240.98   12.10
  -3   6   0  228.58    8.50
  -3   6   0  230.88    9.50
  -2   6   0  825.02   17.00
  -2   6   0  851.51   19.20
  -2   6   0  848.82   25.90
  -2   6   0  897.91   19.10
  -2   6   0  834.42   16.90
  -2   6   0  861.41   23.60
  -2   6   0  862.01   20.10
  -1   6   0  911.31   25.60
  -1   6   0  854.61   17.90
  -1   6   0  839.12   17.40
  -1   6   0  829.12   21.70
  -1   6   0  838.12   20.90
   0   6   0  345.17   11.10
   0   6   0  352.66    8.60
   0   6   0  366.06   16.20
   0   6   0  340.17   14.00
   0   6   0  349.17   10.30
   0   6   0  339.67    8.20
   0   6   0  349.67    9.60
  -1  -6   0 2263.07   42.60
  -1  -6   0 2296.87   43.00
  -1  -6   0 2319.07   49.50
   1   6   0 2289.77   53.29
   1   6   0 2344.37   49.10
   1   6   0 2297.47   43.70
   1   6   0 2286.57   42.50
   1   6   0 2244.28   43.70
   1   6   0 2270.67   41.60
  -2  -6   0   84.19    6.10
  -2  -6   0   74.29    6.90
  -2  -6   0   91.39    6.30
  -2  -6   0   82.89    8.60
   2   6   0   86.79    5.90
   2   6   0   74.99    8.40
   2   6   0   79.29    6.20
   2   6   0   77.69    6.00
   2   6   0   81.59    7.20
   2   6   0   88.49    7.10
  -3  -6   0   11.70    4.30
  -3  -6   0   18.30    2.40
  -3  -6   0   23.00    5.00
  -3  -6   0   18.10    4.20
  -3  -6   0   21.70    5.00
  -3  -6   0   18.70    2.60
   3   6   0   16.70    4.30
   3   6   0   16.10    3.60
   3   6   0   15.60    4.10
   3   6   0   14.90    3.90
  -4  -6   0  454.85   21.90
  -4  -6   0  462.25   14.70
  -4  -6   0  437.46   18.30
  -4  -6   0  445.26   14.00
  -4  -6   0  454.75   18.90
  -4  -6   0  450.55   18.30
   4   6   0  451.65   18.70
   4   6   0  441.76   20.10
   4   6   0  433.96   21.60
   4   6   0  483.75   18.80
   4   6   0  428.46   17.50
   4   6   0  443.56   17.30
   4   6   0  414.36   18.80
  -5  -6   0   22.20    7.40
  -5  -6   0   15.60    4.20
  -5  -6   0    7.30    4.30
  -5  -6   0   18.10    5.30
  -5  -6   0   19.60    4.30
  -5  -6   0   13.10    5.20
   5   6   0   15.80    4.50
   5   6   0   14.10    4.80
   5   6   0   13.60    5.90
   5   6   0    6.90    5.10
   5   6   0   12.20    4.60
   5   6   0   20.30    5.10
   5   6   0   14.90    5.60
   5   6   0   18.40    5.70
  -6  -6   0  111.69    9.10
  -6  -6   0   98.99    9.00
  -6  -6   0   92.09   14.70
  -6  -6   0   87.39   11.70
  -6  -6   0   73.09   10.50
   6   6   0   84.49   13.10
   6   6   0   95.19    9.60
   6   6   0  102.99    6.20
   6   6   0  100.69   11.10
   6   6   0   82.89   10.90
   6   6   0  104.39   13.80
   6   6   0   64.59    9.60
   6   6   0  102.69   11.20
  -7  -6   0   41.80    9.00
  -7  -6   0   51.29    8.20
  -7  -6   0   53.69   10.10
  -7  -6   0   38.30    8.60
  -7  -6   0   38.30    7.10
   7   6   0   45.00    5.50
   7   6   0   39.70    9.80
   7   6   0   33.40    8.40
   7   6   0   32.70    9.10
   7   6   0   39.50    7.90
   7   6   0   51.99   10.40
   7   6   0   51.69   10.70
  -8  -6   0   11.50    5.80
  -8  -6   0   19.80    6.10
  -8  -6   0    4.70    5.10
  -8  -6   0    3.80    4.90
   8   6   0   14.50    3.80
   8   6   0   12.00    7.30
   8   6   0   13.50    7.80
   8   6   0   10.70    5.40
   8   6   0   16.20    7.80
   8   6   0   15.50    7.50
   8   6   0    4.70    5.00
  -9  -6   0  227.48   16.50
  -9  -6   0  192.28   15.80
  -9  -6   0  259.17   21.10
  -9  -6   0  205.28   15.90
   9   6   0  235.68   21.10
   9   6   0  292.07   24.10
   9   6   0  243.98   20.60
   9   6   0  265.67   22.30
 -10  -6   0   12.10    5.70
 -10  -6   0    4.20    5.80
 -10  -6   0    9.20    8.00
 -10  -6   0    4.60    6.30
  10   6   0   14.60    8.30
  10   6   0   10.80    6.80
  10   6   0    6.10    7.10
  10   6   0   -0.80    5.20
 -11  -6   0   67.99   11.20
  11   6   0   60.09   14.60
  11   6   0   68.29   16.80
  11   6   0   66.09   13.90
  11   6   0   74.29   14.10
  12  -7   0   80.59   11.00
  12  -7   0   36.90   14.30
 -12   7   0   89.19   17.20
 -12   7   0   86.49   15.80
 -12   7   0   77.59   13.80
 -12   7   0   69.09   14.90
  11  -7   0   96.59   11.30
  11  -7   0   91.19   14.10
  11  -7   0   82.69   10.50
  11  -7   0   56.89   11.20
 -11   7   0  102.49   14.60
 -11   7   0   83.09   12.30
 -11   7   0   99.39   16.40
 -11   7   0  115.49   16.50
  10  -7   0  109.19   11.20
  10  -7   0  128.99   10.80
  10  -7   0  116.19   10.40
  10  -7   0  133.29   16.80
 -10   7   0  112.39   15.70
 -10   7   0  125.09   15.10
 -10   7   0  146.09   19.50
 -10   7   0  141.09   14.40
 -10   7   0  123.49   16.10
   9  -7   0   56.99   14.90
   9  -7   0   72.09    8.20
   9  -7   0   83.39   16.90
   9  -7   0   57.29    9.90
   9  -7   0   89.89   10.00
   9  -7   0   88.79    8.40
  -9   7   0   76.89   11.10
  -9   7   0   83.59   13.00
  -9   7   0   43.70   10.70
  -9   7   0   90.59   13.40
  -9   7   0   66.59   11.60
   8  -7   0   17.30    5.10
   8  -7   0   28.40    4.90
   8  -7   0   15.30    3.90
  -8   7   0   11.80    5.80
  -8   7   0    9.60    5.30
  -8   7   0   20.10    5.90
  -8   7   0   18.50    7.00
  -8   7   0   18.80    5.90
  -8   7   0   31.50    7.80
  -8   7   0   16.90    6.30
   7  -7   0  778.12   25.20
   7  -7   0  824.42   32.00
   7  -7   0  745.43   19.60
   7  -7   0  743.63   26.10
   7  -7   0  686.23   36.80
   7  -7   0  754.22   19.30
  -7   7   0  864.01   25.60
  -7   7   0  789.62   30.40
  -7   7   0  747.03   27.50
  -7   7   0  740.43   28.20
  -7   7   0  809.22   30.20
  -7   7   0  767.22   28.80
  -7   7   0  781.32   26.80
   6  -7   0  311.77   14.70
   6  -7   0  319.17   18.40
   6  -7   0  342.67   14.60
   6  -7   0  346.57   15.80
  -6   7   0  333.47   18.00
  -6   7   0  354.76   17.70
  -6   7   0  401.56   20.00
  -6   7   0  379.46   14.80
  -6   7   0  327.37   15.20
  -6   7   0  331.67   16.70
  -6   7   0  334.57   17.30
   5  -7   0   63.79    6.20
   5  -7   0   63.09    6.20
   5  -7   0   52.99    7.70
   5  -7   0   70.79    6.30
  -5   7   0   71.09    6.30
  -5   7   0   54.89    6.90
  -5   7   0   67.59    8.30
  -5   7   0   76.69   10.50
  -5   7   0   67.59    6.50
  -5   7   0   61.09    7.60
   4  -7   0  708.33   18.70
   4  -7   0  692.43   18.40
   4  -7   0  697.73   25.60
   4  -7   0  707.93   19.60
  -4   7   0  746.63   21.30
  -4   7   0  722.83   19.00
  -4   7   0  720.83   21.60
  -4   7   0  751.42   17.10
  -4   7   0  726.83   19.50
  -4   7   0  719.43   24.80
  -4   7   0  705.93   20.00
   3  -7   0  626.14   14.20
   3  -7   0  627.24   22.10
   3  -7   0  673.23   14.30
  -3   7   0  649.43   17.80
  -3   7   0  651.63   17.30
  -3   7   0  641.24   16.00
  -3   7   0  621.04   15.80
  -3   7   0  617.24   25.10
  -3   7   0  636.64   16.90
  -2   7   0  463.15   12.40
  -2   7   0  465.45   11.00
  -2   7   0  467.55   10.80
  -2   7   0  478.15   19.30
  -2   7   0  444.46   16.50
  -2   7   0  477.85   12.40
  -2   7   0  473.85   14.20
  -1   7   0  568.14   16.70
  -1   7   0  528.45   19.90
  -1   7   0  549.85   16.90
  -1   7   0  552.94   12.80
  -1   7   0  532.65   11.20
   0   7   0    3.80    2.10
   0   7   0    5.50    1.70
   0   7   0    6.00    3.20
   0   7   0    3.30    1.40
   0   7   0    5.60    3.10
   0   7   0    4.90    1.90
   0   7   0    4.80    1.70
  -1  -7   0   32.10    5.40
  -1  -7   0   29.90    3.30
  -1  -7   0   26.40    3.10
   1   7   0   31.80    3.30
   1   7   0   30.90    3.60
   1   7   0   35.30    4.30
   1   7   0   32.60    4.00
   1   7   0   54.59    9.40
   1   7   0   40.00    5.00
   1   7   0   29.10    5.50
  -2  -7   0   58.99    8.10
  -2  -7   0   57.29    5.30
  -2  -7   0   57.79    5.50
   2   7   0   51.29    5.60
   2   7   0   33.80    7.20
   2   7   0   53.49    5.50
   2   7   0   47.90    5.50
   2   7   0   60.69    7.50
   2   7   0   46.60    6.30
  -3  -7   0    2.20    2.60
  -3  -7   0    7.40    4.40
  -3  -7   0    9.70    3.70
  -3  -7   0    1.60    2.80
   3   7   0    5.00    3.30
   3   7   0    2.50    2.50
   3   7   0    4.00    3.40
   3   7   0    5.00    3.30
   3   7   0    7.70    3.20
   3   7   0   -2.70    2.40
  -4  -7   0   30.40    5.70
  -4  -7   0   30.50    3.40
  -4  -7   0   27.40    6.40
  -4  -7   0   24.90    5.70
  -4  -7   0   24.60    6.60
  -4  -7   0   26.80    3.10
   4   7   0   32.90    5.90
   4   7   0   28.50    5.80
   4   7   0   29.10    6.70
   4   7   0   25.70    7.40
   4   7   0   33.30    6.30
   4   7   0   21.10    5.40
   4   7   0   29.00    6.30
  -5  -7   0    9.40    3.30
  -5  -7   0   19.90    7.30
  -5  -7   0   11.30    7.30
  -5  -7   0   10.10    3.20
  -5  -7   0   22.70    6.30
  -5  -7   0   18.00    5.70
   5   7   0    9.20    4.90
   5   7   0   16.00    5.30
   5   7   0   14.60    6.00
   5   7   0    9.60    4.30
   5   7   0   12.10    5.30
   5   7   0   16.80    6.80
   5   7   0   17.80    5.10
  -6  -7   0   22.80    5.40
  -6  -7   0   14.80    5.40
  -6  -7   0   25.30    5.40
  -6  -7   0   13.80   10.00
   6   7   0   23.80    6.10
   6   7   0    9.50    5.20
   6   7   0   18.70    6.80
   6   7   0   13.00    5.50
   6   7   0   14.80    6.10
   6   7   0   16.20    6.00
   6   7   0   15.30    5.30
  -7  -7   0   74.19   11.40
  -7  -7   0   89.29   13.40
  -7  -7   0   90.09    9.00
  -7  -7   0   91.19   12.70
  -7  -7   0   83.89   12.60
   7   7   0   94.39   13.80
   7   7   0  130.19   19.80
   7   7   0  110.29   14.50
   7   7   0   98.19   15.60
   7   7   0  127.19   12.10
   7   7   0  108.29   15.20
  -8  -7   0   43.80    7.90
  -8  -7   0   39.90    9.40
  -8  -7   0   42.20    8.20
  -8  -7   0   68.49    9.50
   8   7   0   40.00    9.40
   8   7   0   42.40    9.90
   8   7   0   35.80   10.70
   8   7   0   53.29   11.40
  -9  -7   0   -5.50    5.50
  -9  -7   0   13.90    5.40
   9   7   0   14.40    6.80
   9   7   0    9.50    7.00
   9   7   0    9.80    7.50
   9   7   0    9.90    7.30
   9   7   0   19.50    7.00
  10   7   0   23.30    9.90
  10   7   0   33.30   10.20
  10   7   0   34.80   12.50
  10   7   0   28.80    9.30
  12  -8   0   16.80    5.80
 -12   8   0   23.20   14.50
 -12   8   0   26.20    9.90
 -12   8   0   33.10   17.10
 -12   8   0   54.29   12.30
  11  -8   0   34.00    6.70
  11  -8   0   35.00    6.40
 -11   8   0   34.20    9.00
 -11   8   0   36.60   11.70
 -11   8   0   29.70   12.20
  10  -8   0   17.50    4.50
  10  -8   0   23.10    5.00
  10  -8   0    6.40    5.50
 -10   8   0   17.20    8.50
 -10   8   0    4.60    6.20
 -10   8   0   16.40    7.00
   9  -8   0   19.90    5.90
   9  -8   0   14.90    3.60
   9  -8   0   26.30    7.00
   9  -8   0   30.90    4.60
  -9   8   0   40.70    9.60
  -9   8   0   18.00    6.90
  -9   8   0   15.00    7.30
  -9   8   0   20.20    7.20
  -9   8   0   18.10    6.60
  -9   8   0   18.40    6.80
   8  -8   0  145.49    6.30
   8  -8   0  140.19    6.10
   8  -8   0  131.49   14.60
   8  -8   0  173.18   12.00
   8  -8   0  132.19   11.80
   8  -8   0  136.59   11.30
  -8   8   0  135.99   13.20
  -8   8   0  151.88   12.70
  -8   8   0  147.69   13.00
  -8   8   0  161.68   15.60
  -8   8   0  159.88   14.00
  -8   8   0  149.69   14.20
  -8   8   0  177.48   12.00
   7  -8   0   -1.60    2.20
   7  -8   0    6.30    4.80
   7  -8   0    4.30    3.70
   7  -8   0   -0.10    2.80
  -7   8   0    4.80    4.40
  -7   8   0    3.30    3.40
  -7   8   0    3.30    3.50
  -7   8   0    5.30    4.30
  -7   8   0    2.60    3.40
  -7   8   0    3.10    4.00
  -7   8   0    1.20    3.50
   6  -8   0  293.87   13.90
   6  -8   0  296.97   18.70
   6  -8   0  313.47   13.90
   6  -8   0  307.87   13.90
  -6   8   0  306.17   18.20
  -6   8   0  301.77   15.30
  -6   8   0  303.97   16.00
  -6   8   0  289.37   15.30
  -6   8   0  335.87   13.90
  -6   8   0  301.17   14.70
   5  -8   0  369.96   13.70
   5  -8   0  423.16   14.50
   5  -8   0  390.36   14.60
   5  -8   0  429.16   21.00
  -5   8   0  423.16   14.50
  -5   8   0  429.86   20.10
  -5   8   0  404.46   17.20
  -5   8   0  436.36   16.60
  -5   8   0  415.66   16.70
  -5   8   0  427.96   15.80
   4  -8   0   20.30    3.00
   4  -8   0   20.90    3.10
  -4   8   0   18.80    3.60
  -4   8   0   19.30    4.30
  -4   8   0   23.90    4.00
  -4   8   0   20.30    3.80
  -4   8   0   19.50    3.70
  -4   8   0   11.90    4.60
  -4   8   0   25.20    4.50
  -3   8   0  643.84   16.40
  -3   8   0  648.64   25.30
  -3   8   0  627.84   17.00
  -3   8   0  660.43   16.50
  -3   8   0  683.33   23.00
  -3   8   0  659.53   17.90
  -3   8   0  661.43   17.80
  -2   8   0  636.44   14.50
  -2   8   0  622.54   15.40
  -2   8   0  659.53   24.40
  -2   8   0  649.14   15.50
  -2   8   0  639.74   14.30
  -2   8   0  654.13   18.40
  -2   8   0  674.33   21.30
  -1   8   0   89.99    9.60
  -1   8   0   78.49    3.70
  -1   8   0   79.49    4.50
  -1   8   0   80.99    3.90
  -1   8   0   86.29    6.70
  -1   8   0   87.09    8.70
  -1   8   0   82.59    4.30
  -1   8   0   79.49    6.70
   0   8   0  423.76   11.20
   0   8   0  428.56   18.10
   0   8   0  414.06   13.50
   0   8   0  421.86   11.80
   0   8   0  428.26   12.70
   0   8   0  441.46   20.70
   0   8   0  426.06   11.90
   1   8   0 1084.39   24.70
   1   8   0 1136.09   36.60
   1   8   0 1084.49   27.20
   1   8   0 1098.19   23.40
   1   8   0 1134.99   25.60
   1   8   0 1105.49   31.60
   1   8   0 1125.49   26.40
  -2  -8   0   27.60    5.80
  -2  -8   0   26.40    4.20
  -2  -8   0   25.20    4.00
   2   8   0   38.60    7.30
   2   8   0   24.90    4.40
   2   8   0   24.50    5.00
   2   8   0   27.70    4.50
   2   8   0   23.80    4.70
   2   8   0   25.50    6.90
  -3  -8   0  402.26   15.90
  -3  -8   0  407.76   18.60
  -3  -8   0  418.16   15.80
  -3  -8   0  406.26   22.00
   3   8   0  382.76   17.40
   3   8   0  404.36   18.20
   3   8   0  403.46   22.00
   3   8   0  404.36   15.60
   3   8   0  373.06   19.30
   3   8   0  389.16   16.00
  -4  -8   0   79.49    8.30
  -4  -8   0   54.49    7.80
  -4  -8   0   86.99    9.30
   4   8   0   59.19    8.90
   4   8   0   64.89    9.10
   4   8   0   63.49    8.00
   4   8   0   82.79    8.90
   4   8   0   79.29   11.20
   4   8   0   81.49    9.60
   4   8   0   77.69   11.10
  -5  -8   0  158.78   12.40
  -5  -8   0  142.79   11.80
   5   8   0  143.19   14.80
   5   8   0  144.09   13.50
   5   8   0  141.99   11.60
   5   8   0  125.39   12.30
   5   8   0  128.09   10.90
   5   8   0  160.38   13.30
   5   8   0  149.39   11.70
   5   8   0  104.59   15.50
  -6  -8   0   43.90    5.50
  -6  -8   0   54.39    5.90
  -6  -8   0   26.20    7.00
  -6  -8   0   33.20    7.40
  -6  -8   0   46.20   11.60
  -6  -8   0   41.40    8.30
   6   8   0   42.00   12.50
   6   8   0   50.29   10.80
   6   8   0   51.09    8.60
   6   8   0   49.20    9.70
   6   8   0   61.59   13.10
   6   8   0   45.60    9.90
   6   8   0   33.80   11.20
   6   8   0   55.79    9.50
  -7  -8   0  108.39   12.10
  -7  -8   0  109.49    8.90
  -7  -8   0  101.69    8.60
   7   8   0   89.89   14.80
   7   8   0  101.79   13.40
   7   8   0   93.29   12.00
   7   8   0  100.29   14.30
   7   8   0   83.49   12.90
   7   8   0  116.39   18.30
  -8  -8   0   82.89   11.90
  -8  -8   0   93.19   12.00
  -8  -8   0   87.19    9.20
  -8  -8   0   76.39   12.60
   8   8   0   85.99   16.90
   8   8   0   94.49   15.20
   8   8   0   90.69   15.00
   8   8   0  109.89   14.60
   8   8   0  105.79   20.10
  -9  -8   0   12.40    7.10
  -9  -8   0    4.70    4.90
  -9  -8   0   19.70    6.20
  -9  -8   0   20.80    7.20
   9   8   0   20.80    9.90
   9   8   0   32.40    9.20
   9   8   0    1.50    6.20
   9   8   0   40.20   11.90
   9   8   0   27.70    9.40
 -10  -8   0   -8.70    6.00
 -10  -8   0  -12.40    4.60
 -10  -8   0   -3.10    6.40
  10   8   0   -8.50    6.60
  10   8   0    4.70    8.20
  10   8   0   10.30    9.50
  10   8   0   -3.70    5.00
  10   8   0    9.30    9.90
 -12   9   0   13.40    7.10
 -12   9   0   15.50    8.20
 -12   9   0   26.80   12.50
 -12   9   0   20.20    8.70
 -11   9   0   34.80   10.40
 -11   9   0   19.60    8.30
 -11   9   0   21.50    9.90
 -11   9   0   21.70    8.80
  10  -9   0   46.90    8.50
 -10   9   0   52.19   10.10
 -10   9   0   62.09   12.60
 -10   9   0   64.49   11.90
 -10   9   0   55.79   13.10
   9  -9   0    6.40    3.80
   9  -9   0   -2.50    3.80
  -9   9   0   -3.20    4.70
  -9   9   0    0.90    4.70
  -9   9   0   15.70    5.70
  -9   9   0    6.30    4.50
  -9   9   0   -1.40    5.00
  -9   9   0    5.80    4.90
   8  -9   0  104.19   15.80
   8  -9   0  129.59   10.90
   8  -9   0  101.29   10.80
   8  -9   0  102.29    9.50
  -8   9   0  120.29   16.20
  -8   9   0  107.09   11.90
  -8   9   0   98.19   10.90
  -8   9   0  117.39   12.80
  -8   9   0  119.49   11.90
  -8   9   0  108.99   11.80
  -8   9   0   95.69    9.40
   7  -9   0  103.29    8.90
   7  -9   0  103.49    9.20
  -7   9   0  104.69   10.40
  -7   9   0  104.69   11.30
  -7   9   0  123.49    9.50
  -7   9   0  110.59   10.40
  -7   9   0   86.29   10.80
  -7   9   0   76.69   11.40
  -7   9   0  118.39   11.40
   6  -9   0    1.50    2.60
   6  -9   0   -4.00    3.20
   6  -9   0   11.50    3.60
   6  -9   0    5.70    3.40
  -6   9   0    3.00    3.50
  -6   9   0    8.10    4.30
  -6   9   0   10.20    4.30
  -6   9   0    6.30    5.00
  -6   9   0    4.20    3.30
  -6   9   0    9.90    4.50
   5  -9   0  571.44   15.70
  -5   9   0  585.24   17.70
  -5   9   0  585.04   20.70
  -5   9   0  569.74   19.70
  -5   9   0  580.64   24.60
  -5   9   0  570.14   18.90
  -5   9   0  565.24   14.80
  -5   9   0  606.64   20.10
  -4   9   0   16.90    3.90
  -4   9   0   16.40    6.30
  -4   9   0   16.70    3.70
  -4   9   0   14.00    3.60
  -4   9   0   16.60    3.80
  -4   9   0   13.80    5.00
  -4   9   0   14.70    3.40
  -3   9   0  403.76   20.70
  -3   9   0  430.66   12.60
  -3   9   0  431.06   14.10
  -3   9   0  415.16   18.20
  -3   9   0  421.26   13.20
  -3   9   0  456.35   13.20
  -3   9   0  423.16   12.80
  -2   9   0  235.18   10.70
  -2   9   0  257.17   16.30
  -2   9   0  217.28    7.50
  -2   9   0  198.58   13.90
  -2   9   0  235.68   15.00
  -2   9   0  215.08    7.60
  -2   9   0  219.48    7.40
  -1   9   0  111.39    8.10
  -1   9   0   89.79    7.50
  -1   9   0   98.59    4.70
  -1   9   0  102.19   10.90
  -1   9   0   93.89    4.90
  -1   9   0   97.39    9.80
   0   9   0 1198.98   24.80
   0   9   0 1127.09   37.80
   0   9   0 1174.68   34.60
   0   9   0 1180.98   27.60
   0   9   0 1180.68   26.00
   0   9   0 1168.68   25.80
   0   9   0 1139.09   24.50
   1   9   0  445.66   22.70
   1   9   0  431.06   14.80
   1   9   0  430.86   15.20
   1   9   0  455.35   19.50
   1   9   0  429.96   13.80
   1   9   0  427.26   12.10
   1   9   0  440.86   13.70
  -2  -9   0   11.40    3.00
  -2  -9   0   15.50    4.90
  -2  -9   0   17.10    3.40
   2   9   0   17.00    4.20
   2   9   0   16.70    4.00
   2   9   0   18.00    6.80
   2   9   0   13.70    4.40
   2   9   0   18.80    5.50
   2   9   0   20.70    4.20
  -3  -9   0  560.74   23.10
  -3  -9   0  591.84   18.90
  -3  -9   0  564.64   18.70
   3   9   0  546.05   21.10
   3   9   0  532.45   21.90
   3   9   0  560.34   22.30
   3   9   0  556.64   19.90
   3   9   0  558.14   27.50
   3   9   0  571.64   22.60
  -4  -9   0  131.19   10.10
  -4  -9   0  139.69   12.00
   4   9   0  115.09    9.80
   4   9   0  111.49   10.80
   4   9   0  108.59   10.90
   4   9   0  117.89   11.40
   4   9   0  121.09   10.40
   4   9   0  117.49   11.60
   4   9   0  140.59   14.80
   4   9   0  145.49   16.10
  -5  -9   0    3.20    4.00
  -5  -9   0   -1.50    3.60
  -5  -9   0   -1.40    3.50
  -5  -9   0   -1.10    3.50
   5   9   0   -0.50    3.40
   5   9   0    1.60    3.90
   5   9   0    3.50    3.70
   5   9   0    4.00    5.10
   5   9   0    0.90    3.90
   5   9   0   -6.20    4.00
   5   9   0    3.50    4.60
   5   9   0    0.50    5.20
  -6  -9   0   34.70    8.30
  -6  -9   0   21.70    6.60
   6   9   0   23.30    7.50
   6   9   0   23.40    7.50
   6   9   0   29.10    7.00
   6   9   0   35.80    9.00
   6   9   0   21.30    8.00
   6   9   0   23.70    7.90
   6   9   0   22.80    6.40
   6   9   0   46.40   11.10
  -7  -9   0   84.29   12.10
  -7  -9   0  109.49   14.00
   7   9   0   81.49   13.00
   7   9   0  119.79   16.10
   7   9   0   90.89   17.30
   7   9   0   83.29   13.80
   7   9   0  100.69   15.20
  -8  -9   0   66.19    8.70
   8   9   0   92.39   15.30
   8   9   0   56.69   12.10
   8   9   0   76.69   12.50
   8   9   0   46.80   11.50
   8   9   0   64.09   13.20
  -9  -9   0   42.50    9.90
  -9  -9   0   15.90    5.00
  -9  -9   0    2.30    4.50
   9   9   0   -9.90    9.90
   9   9   0    9.80    8.70
   9   9   0   12.30    7.70
  11 -10   0   -7.50    5.50
 -11  10   0   10.50    8.60
 -11  10   0    7.60    6.80
  10 -10   0   64.09    9.80
 -10  10   0   44.30   10.40
 -10  10   0   55.79   11.20
 -10  10   0   59.29   11.70
 -10  10   0   49.50   11.60
   9 -10   0  103.19   11.40
   9 -10   0   96.19   10.40
  -9  10   0  125.79   13.30
  -9  10   0  114.59   12.40
  -9  10   0   92.89   12.70
  -9  10   0  121.99   13.70
  -9  10   0  126.29   17.90
   8 -10   0    6.90    4.60
   8 -10   0   -2.90    3.50
  -8  10   0    7.80    6.00
  -8  10   0   11.00    4.90
  -8  10   0    0.20    4.20
  -8  10   0    7.30    3.80
  -8  10   0   11.70    5.30
  -8  10   0   -2.80    4.20
  -8  10   0   -2.00    4.90
   7 -10   0   38.50    6.10
  -7  10   0   43.20    8.50
  -7  10   0   30.70    8.10
  -7  10   0   35.60    7.30
  -7  10   0   36.10    7.30
  -7  10   0   30.90    7.00
  -7  10   0   49.00    8.50
   6 -10   0  112.89    6.80
   6 -10   0   93.99    7.80
  -6  10   0  105.19    8.10
  -6  10   0  109.19    9.70
  -6  10   0  107.39    9.50
  -6  10   0   96.59    9.00
  -6  10   0   99.59    9.60
  -6  10   0  112.79   12.30
  -5  10   0    0.20    3.40
  -5  10   0    3.00    2.20
  -5  10   0    8.80    3.60
  -5  10   0   -1.60    3.80
  -5  10   0    9.00    3.00
  -5  10   0    5.80    3.30
  -5  10   0    4.90    3.20
  -5  10   0    1.80    2.90
  -5  10   0    2.40    3.20
  -4  10   0    2.60    2.70
  -4  10   0   -1.40    2.00
  -4  10   0    1.10    2.20
  -4  10   0    1.00    4.60
  -4  10   0    0.40    3.60
  -4  10   0    5.30    2.50
  -4  10   0    1.60    2.70
  -4  10   0    0.10    2.20
  -3  10   0    5.10    3.80
  -3  10   0    5.60    2.80
  -3  10   0    6.30    4.70
  -3  10   0    8.10    2.50
  -3  10   0    6.50    2.50
  -3  10   0    8.10    2.60
  -3  10   0    6.90    2.40
  -2  10   0   15.90    4.90
  -2  10   0   19.60    2.90
  -2  10   0   22.10    4.70
  -2  10   0   15.10    6.10
  -2  10   0   16.80    5.90
  -2  10   0   15.20    2.90
  -1  10   0  452.15   21.50
  -1  10   0  478.45   17.80
  -1  10   0  470.95   12.50
  -1  10   0  463.95   13.10
  -1  10   0  455.15   23.50
  -1  10   0  473.15   17.10
   0  10   0  154.88    7.90
   0  10   0  144.49    8.20
   0  10   0  143.09   13.90
   0  10   0  158.68   12.70
   0  10   0  162.38    6.90
   0  10   0  145.09    7.10
   0  10   0  142.09    7.00
   1  10   0    1.60    4.90
   1  10   0   -2.30    2.20
   1  10   0   -0.20    2.30
   1  10   0    2.20    3.50
   1  10   0    3.60    2.40
   1  10   0    1.60    2.20
   2  10   0  170.68    9.70
   2  10   0  187.78   11.20
   2  10   0  154.28    9.40
   2  10   0  172.28   10.90
   2  10   0  183.98   16.20
   2  10   0  169.58   13.10
  -3 -10   0    2.20    3.90
  -3 -10   0    4.10    2.60
  -3 -10   0    3.70    2.90
   3  10   0    3.40    3.50
   3  10   0    9.70    4.90
   3  10   0    3.30    5.70
   3  10   0    2.20    3.30
   3  10   0    1.30    3.40
   3  10   0    7.40    4.60
   3  10   0    4.40    5.20
   3  10   0    0.20    3.10
  -4 -10   0   18.90    6.20
  -4 -10   0   19.20    4.90
  -4 -10   0   20.60    4.90
   4  10   0   15.50    5.40
   4  10   0   14.90    6.20
   4  10   0   17.00    7.50
   4  10   0   23.20    5.80
   4  10   0   20.10    5.90
   4  10   0   25.70    8.40
   4  10   0   18.20    5.90
   4  10   0   18.10    6.10
  -5 -10   0  113.29   10.60
  -5 -10   0  102.59   12.90
   5  10   0  108.29   11.40
   5  10   0   95.99   15.10
   5  10   0   89.39   13.30
   5  10   0  101.39   16.70
   5  10   0  107.29   13.50
   5  10   0  121.99   11.00
   5  10   0  105.39   10.70
   5  10   0   80.49   11.50
  -6 -10   0   55.89    9.60
  -6 -10   0   84.49   11.90
   6  10   0   89.49   15.40
   6  10   0   93.19   12.90
   6  10   0   96.59   18.90
   6  10   0  104.09   12.80
   6  10   0   88.19   13.20
   6  10   0   65.69   10.40
   6  10   0   71.19   10.10
  -7 -10   0   10.40    4.40
  -7 -10   0    3.40    6.20
   7  10   0    2.30    5.60
   7  10   0    4.60    7.50
   7  10   0    7.00    5.70
   7  10   0    2.50    5.70
   7  10   0   -4.20    4.50
  -8 -10   0   29.30    9.80
   8  10   0   56.69   21.80
   8  10   0   28.00    9.00
   8  10   0   48.40   12.20
   8  10   0   57.49   12.50
  11 -11   0   -2.40    5.90
 -11  11   0    8.90    6.40
 -11  11   0    2.30    5.80
 -11  11   0   19.60    7.60
 -11  11   0    1.90    7.30
  10 -11   0   28.10    7.40
 -10  11   0   39.30   10.70
 -10  11   0   68.69   15.10
   9 -11   0   21.80    5.90
  -9  11   0   24.10    9.60
  -9  11   0   -4.80    5.00
  -9  11   0    9.60    5.90
  -9  11   0    9.10    7.40
  -9  11   0    9.20    6.20
   8 -11   0   29.30    5.40
  -8  11   0    6.10    5.60
  -8  11   0   20.40    6.70
  -8  11   0   24.60    7.50
  -8  11   0   22.20    6.40
  -8  11   0   18.40    4.40
  -8  11   0   35.70    7.60
  -8  11   0   25.80    9.30
   7 -11   0    3.40    2.60
   7 -11   0    0.40    2.60
  -7  11   0   -1.40    3.60
  -7  11   0    7.30    4.50
  -7  11   0   -2.30    3.50
  -7  11   0   -4.40    3.80
  -7  11   0    0.20    4.50
  -7  11   0    0.10    2.90
  -7  11   0   -1.40    4.00
  -6  11   0   15.30    7.00
  -6  11   0   15.70    4.70
  -6  11   0   23.30    5.50
  -6  11   0   23.70    5.20
  -6  11   0   22.10    4.60
  -6  11   0   16.60    9.10
  -5  11   0   17.40    4.20
  -5  11   0   11.90    3.40
  -5  11   0   14.60    3.90
  -5  11   0    7.30    6.00
  -5  11   0   12.60    4.20
  -5  11   0    5.20    4.40
  -5  11   0   11.70    3.70
  -5  11   0   12.60    4.10
  -5  11   0   13.50    4.10
  -4  11   0    6.50    2.70
  -4  11   0    2.70    2.80
  -4  11   0    4.00    4.30
  -4  11   0    1.00    2.70
  -4  11   0   -0.40    2.20
  -4  11   0    3.50    5.90
  -4  11   0    8.40    5.70
  -4  11   0   13.40    3.30
  -3  11   0  193.28   15.90
  -3  11   0  177.48    8.40
  -3  11   0  206.68    9.00
  -3  11   0  206.68   14.20
  -3  11   0  201.98   13.40
  -3  11   0  195.88   16.70
  -3  11   0  201.68   10.00
  -2  11   0   12.80    5.50
  -2  11   0   18.30    6.20
  -2  11   0    6.40    5.10
  -2  11   0    8.80    4.20
  -2  11   0   10.70    3.70
  -2  11   0   10.00    2.50
  -2  11   0   10.20    2.90
  -1  11   0  287.27   19.70
  -1  11   0  281.17   10.60
  -1  11   0  262.57   17.20
  -1  11   0  308.57   14.90
  -1  11   0  262.87    9.50
   0  11   0  346.57   12.80
   0  11   0  313.07   11.40
   0  11   0  343.47   16.40
   0  11   0  358.06   22.00
   0  11   0  328.37   18.90
   0  11   0  351.06   13.20
   1  11   0   18.50    3.60
   1  11   0   16.60    3.70
   1  11   0   12.50    5.90
   1  11   0   12.80    3.30
   1  11   0    4.00    5.90
   1  11   0   18.20    4.50
   1  11   0   16.00    6.40
   2  11   0  283.37   15.00
   2  11   0  378.96   23.80
   2  11   0  325.77   15.10
   2  11   0  375.86   25.40
   2  11   0  378.26   16.90
   2  11   0  359.06   19.10
  -3 -11   0    3.30    2.10
   3  11   0   -2.00    3.00
   3  11   0   -0.90    2.90
   3  11   0   -0.60    4.00
   3  11   0    2.00    3.50
   3  11   0   -1.30    3.50
   3  11   0   -0.50    3.80
   3  11   0   -4.40    4.50
  -4 -11   0   95.99    8.00
  -4 -11   0   70.29   10.70
   4  11   0   75.89   13.20
   4  11   0   90.39    9.40
   4  11   0  108.59   18.80
   4  11   0   83.09    9.30
   4  11   0  105.99   10.80
   4  11   0   81.29   11.80
   4  11   0   91.29   12.10
   4  11   0   71.99   10.50
  -5 -11   0  126.39   15.20
   5  11   0  116.09   11.50
   5  11   0  124.19   13.40
   5  11   0  144.89   13.90
   5  11   0  132.19   16.80
   5  11   0  139.99   12.80
   5  11   0  143.49   12.20
   5  11   0  147.79   21.20
  -6 -11   0   13.80    6.00
   6  11   0    1.80    5.50
   6  11   0   18.90    6.10
   6  11   0    7.50    6.80
   6  11   0   12.90    6.10
   6  11   0   14.40    6.00
   6  11   0    1.40    7.20
   7  11   0  149.39   15.60
   7  11   0  267.87   42.90
   7  11   0  198.28   31.30
   7  11   0  163.88   17.20
   7  11   0  162.08   23.50
  10 -12   0   12.50    5.70
 -10  12   0    4.40    7.30
 -10  12   0    8.40    6.70
 -10  12   0   17.20   10.20
 -10  12   0    9.60    7.20
   9 -12   0   80.79    8.70
  -9  12   0   63.09   15.40
  -9  12   0   62.79   10.20
  -9  12   0   51.69   11.60
  -9  12   0   55.19   11.70
  -9  12   0   46.80    9.90
  -8  12   0  242.08   15.80
  -8  12   0  225.98   19.60
  -8  12   0  234.98   21.80
  -8  12   0  270.77   21.50
  -8  12   0  236.48   15.60
  -7  12   0   89.19   15.70
  -7  12   0   79.19    6.90
  -7  12   0   81.69    9.00
  -7  12   0   57.19    8.50
  -7  12   0   70.99   10.20
  -7  12   0   58.99    8.80
  -7  12   0   55.89   11.00
  -6  12   0   49.90    7.00
  -6  12   0   60.69   12.80
  -6  12   0   58.09    7.40
  -6  12   0   60.09    8.20
  -6  12   0   54.29    7.60
  -5  12   0  309.27   13.30
  -5  12   0  366.06   13.20
  -5  12   0  365.66   13.70
  -5  12   0  368.46   16.20
  -5  12   0  404.56   21.60
  -5  12   0  401.46   24.60
  -4  12   0   53.69   11.80
  -4  12   0   45.40    5.80
  -4  12   0   39.50    5.80
  -4  12   0   40.10    8.70
  -4  12   0   46.30    5.70
  -4  12   0   52.09    8.40
  -3  12   0   54.99   10.80
  -3  12   0   58.79    5.50
  -3  12   0   52.79    4.90
  -3  12   0   81.99   13.60
  -3  12   0   37.60    7.70
  -3  12   0   50.99    6.30
  -3  12   0   54.59    9.60
  -2  12   0    9.50    3.80
  -2  12   0    9.50    2.60
  -2  12   0   16.70    6.30
  -2  12   0   16.60    5.40
  -2  12   0   10.10    6.40
  -2  12   0   10.20    5.20
  -1  12   0   66.29   12.30
  -1  12   0   73.19    7.60
  -1  12   0   67.79    6.10
  -1  12   0   61.59    5.00
  -1  12   0   72.59    8.00
  -1  12   0   77.89   11.50
  -1  12   0   66.49   10.90
   0  12   0   59.49   10.80
   0  12   0   44.40    6.10
   0  12   0   58.19    5.40
   0  12   0   48.80    9.30
   0  12   0   60.09    5.80
   0  12   0   47.50    8.10
   0  12   0   59.69   12.50
   1  12   0   11.20    7.40
   1  12   0   13.70    7.00
   1  12   0   15.20    3.80
   1  12   0   13.70    4.20
   1  12   0   20.30    6.30
   1  12   0   17.80    3.40
   1  12   0   13.70    3.30
   2  12   0  166.08   11.70
   2  12   0  157.88   10.00
   2  12   0  156.78   16.80
   2  12   0  158.68   10.20
   2  12   0  203.58   19.70
   2  12   0  189.68   13.90
   2  12   0  179.68   14.50
   2  12   0  180.28    9.60
   3  12   0  121.49    9.30
   3  12   0  111.79   11.80
   3  12   0   84.49   14.90
   3  12   0  100.79    9.90
   3  12   0  118.89   19.00
   3  12   0  102.29   11.50
   3  12   0  109.89    9.90
   3  12   0  105.99   10.80
   4  12   0    7.40    5.30
   4  12   0   12.80    6.00
   4  12   0   13.20    7.80
   4  12   0    8.80    5.00
   4  12   0    7.90    5.30
   4  12   0   12.60    5.20
   4  12   0   -1.60    6.30
   4  12   0   10.10    4.90
  -5 -12   0   24.80    5.40
  -5 -12   0   24.50    6.50
   5  12   0   19.20    7.10
   5  12   0   25.70    7.90
   5  12   0   19.40    6.40
   5  12   0   21.00    8.60
   5  12   0   38.10    8.30
   5  12   0   36.90    9.50
   5  12   0   41.10   13.50
  -6 -12   0   -1.50    5.20
   6  12   0  -10.60    4.60
   6  12   0    8.40    4.60
   6  12   0    4.70    7.60
   6  12   0    1.70    5.90
  -9  13   0   16.50    8.90
  -9  13   0   20.10    7.50
  -9  13   0   22.20    7.80
  -9  13   0   12.70    9.90
  -9  13   0    9.50    6.40
  -8  13   0  226.88   17.20
  -8  13   0  277.27   23.80
  -8  13   0  260.17   15.60
  -8  13   0  258.57   16.90
  -8  13   0  248.88   20.90
  -8  13   0  239.98   15.90
  -7  13   0   25.80    6.10
  -7  13   0    3.30    3.90
  -7  13   0    6.30    4.00
  -7  13   0   11.80    7.90
  -7  13   0    8.60    5.60
  -7  13   0   -6.20    4.50
  -6  13   0  178.68   11.80
  -6  13   0  171.28    9.60
  -6  13   0  171.88    9.90
  -6  13   0  166.78   12.60
  -6  13   0  160.98   17.90
  -6  13   0  193.38   16.70
  -5  13   0  160.08   17.30
  -5  13   0  136.19    9.50
  -5  13   0  152.38   11.10
  -5  13   0  152.18    9.90
  -5  13   0  159.28   10.70
  -5  13   0  168.48   15.00
  -4  13   0    7.20    6.40
  -4  13   0    4.00    3.40
  -4  13   0   10.50    3.20
  -4  13   0    6.70    4.90
  -4  13   0   -2.60    3.30
  -3  13   0   83.69    6.40
  -3  13   0   87.19   11.20
  -3  13   0   95.89   13.00
  -3  13   0   76.09    6.60
  -3  13   0   79.29    6.30
  -3  13   0   85.29   18.90
  -2  13   0   28.60    4.00
  -2  13   0   28.60    8.70
  -2  13   0   18.90    5.40
  -2  13   0   23.40    7.50
  -2  13   0   29.60    4.30
  -2  13   0   19.90    5.00
  -1  13   0    6.30    3.50
  -1  13   0    8.00    3.20
  -1  13   0    1.60    5.00
  -1  13   0    1.80    3.00
  -1  13   0    4.80    2.50
  -1  13   0    4.70    5.00
  -1  13   0    4.50    5.10
   0  13   0    7.10    3.70
   0  13   0    6.70    6.70
   0  13   0   12.70    7.10
   0  13   0   17.50    3.90
   0  13   0    8.90    3.40
   1  13   0    3.90    3.50
   1  13   0    3.10    6.10
   1  13   0    9.40    4.70
   1  13   0   12.30    5.60
   1  13   0    9.40    5.40
   1  13   0   14.50    7.80
   1  13   0    5.60    3.50
   2  13   0    3.80    6.00
   2  13   0   -1.90    4.40
   2  13   0    6.40    3.00
   2  13   0   12.70    4.30
   2  13   0   15.70    6.30
   2  13   0    6.40    3.40
   2  13   0   -6.30    4.80
   2  13   0   -1.90    3.80
   3  13   0    2.00    3.10
   3  13   0    4.50    3.70
   3  13   0    9.90    5.00
   3  13   0   -7.10    5.70
   3  13   0    3.10    3.90
   3  13   0   -2.50    4.50
   3  13   0   -7.10    4.40
   3  13   0   -0.60    4.00
   4  13   0   23.20    6.90
   4  13   0   20.80    6.80
   4  13   0   27.70   10.60
   4  13   0   15.70    5.50
   4  13   0   18.40    6.90
   4  13   0   24.40    6.80
   4  13   0   27.20    9.90
   5  13   0   -1.30    6.60
   5  13   0   -1.30    6.50
   5  13   0   -2.30    4.20
   5  13   0   -3.00    5.20
   5  13   0    8.70    5.40
  -7  14   0  104.69    8.40
  -7  14   0  117.79   16.80
  -7  14   0   77.49   15.00
  -7  14   0  115.19   11.30
  -7  14   0  111.79   12.60
  -7  14   0  110.69    8.10
  -6  14   0  106.59   10.90
  -6  14   0  110.99   14.80
  -6  14   0  121.69   18.80
  -6  14   0   95.09    9.60
  -5  14   0   22.30    5.40
  -5  14   0   24.40    9.20
  -5  14   0   15.90    5.00
  -5  14   0   20.70   10.00
  -5  14   0   26.70    8.30
  -5  14   0   28.00    6.60
  -5  14   0   10.50    4.40
  -4  14   0  124.49   11.10
  -4  14   0  168.18   10.20
  -4  14   0  168.58   14.10
  -4  14   0  171.78   17.40
  -4  14   0  166.18   12.50
  -4  14   0  162.08   14.00
  -4  14   0  160.38   17.10
  -3  14   0   21.90    8.20
  -3  14   0   13.40    6.20
  -3  14   0   32.70    4.90
  -3  14   0   19.90    6.20
  -3  14   0   21.10    6.90
  -2  14   0   15.50    3.60
  -2  14   0    6.10    4.90
  -2  14   0   -0.50    5.20
  -2  14   0    4.90    3.20
  -2  14   0   14.60    3.90
  -2  14   0    5.20    4.30
  -2  14   0    8.60    5.90
  -1  14   0   63.39   13.60
  -1  14   0   56.09   12.00
  -1  14   0   53.59    6.10
  -1  14   0   47.40    7.10
  -1  14   0   44.00    6.40
  -1  14   0   64.89    7.10
  -1  14   0   55.49   10.60
   0  14   0   15.20    5.70
   0  14   0   10.70    6.50
   0  14   0   13.80    5.00
   0  14   0    3.10    4.20
   0  14   0   -3.80    3.90
   0  14   0    4.30    6.10
   1  14   0    5.00    4.60
   1  14   0    7.60    7.30
   1  14   0   -3.70    3.90
   1  14   0   10.20    6.40
   1  14   0   11.00    6.50
   2  14   0    5.70    4.60
   2  14   0   -1.60    4.10
   2  14   0    8.60    7.30
   2  14   0   10.00    7.20
   2  14   0    9.20    6.80
   3  14   0   45.90   11.80
   3  14   0   37.20    8.80
   3  14   0   44.50    9.90
   3  14   0   45.70    6.40
   3  14   0   42.50    6.00
   3  14   0   28.50   10.80
  -6  15   0  200.48   19.80
  -6  15   0  163.58   11.50
  -6  15   0  150.48   15.70
  -5  15   0   -4.20    4.20
  -5  15   0    2.00    6.20
  -5  15   0   -2.50    5.00
  -5  15   0    5.50    3.90
  -5  15   0   -5.70    6.40
  -5  15   0   -0.30    4.60
  -5  15   0   -1.10    4.00
  -4  15   0   85.39   11.80
  -4  15   0   62.49   12.30
  -4  15   0   89.69    8.90
  -4  15   0   87.09   11.00
  -4  15   0   81.89   12.40
  -4  15   0   79.19   14.30
  -3  15   0   43.10   11.30
  -3  15   0   46.60    5.70
  -3  15   0   43.10    9.80
  -3  15   0   53.79    6.80
  -3  15   0   48.60   11.90
  -3  15   0   51.29    9.00
  -2  15   0    2.10    3.30
  -2  15   0    0.90    3.30
  -2  15   0   11.40    4.10
  -2  15   0   -1.20    4.60
  -2  15   0    4.10    6.00
  -2  15   0   10.10    6.30
  -2  15   0   14.00    4.80
  -1  15   0   62.49   13.50
  -1  15   0   82.29    9.30
  -1  15   0   74.29   11.80
  -1  15   0   84.99    7.90
  -1  15   0   73.99   13.80
  -1  15   0   85.29    8.80
   0  15   0   88.69   15.50
   0  15   0   89.79   15.60
   0  15   0   83.89   13.10
   0  15   0   85.39    9.00
   0  15   0   98.49   10.20
   0  15   0   78.99   10.10
   0  15   0   82.89    8.30
   1  15   0   12.80    5.80
   1  15   0   -5.70    5.30
   1  15   0   -2.30    3.90
   1  15   0    2.30    6.40
   1  15   0  -12.20    3.70
   1  15   0   -0.60    5.30
   1  15   0    0.70    6.80
   2  15  -1   39.60    7.00
   2  15  -1   24.40    7.80
   2  15  -1   19.10    8.60
   2  15  -1   35.20    9.00
   2  15  -1   24.50    9.00
   2  15  -1   20.80    9.10
   1  15  -1   33.50    9.90
   1  15  -1   36.90    5.60
   1  15  -1   39.00   11.30
   1  15  -1   28.40    6.10
   1  15  -1   31.80    7.90
   0  15  -1   -1.30    3.00
   0  15  -1   10.30    6.20
   0  15  -1   -0.20    3.80
   0  15  -1   -5.90    3.40
   0  15  -1   -4.50    4.70
   0  15  -1    7.10    6.60
  -1  15  -1    2.50    6.70
  -1  15  -1    4.40    4.30
  -1  15  -1   -0.20    5.20
  -1  15  -1   -8.40    3.40
  -1  15  -1   -1.50    2.50
  -1  15  -1    8.10    3.30
  -1  15  -1   -0.90    4.90
  -2  15  -1   13.50    3.40
  -2  15  -1    7.90    6.00
  -2  15  -1   11.30    3.40
  -2  15  -1   13.90    7.50
  -2  15  -1    1.90    5.10
  -2  15  -1   16.20    6.00
  -2  15  -1    6.00    4.50
  -3  15  -1   11.30    5.00
  -3  15  -1    7.70    3.10
  -3  15  -1   -2.50    3.10
  -3  15  -1    6.00    5.70
  -3  15  -1   -2.60    4.50
  -3  15  -1    6.90    3.60
  -3  15  -1    7.50    5.10
  -4  15  -1   19.40    5.10
  -4  15  -1   16.70    4.50
  -4  15  -1   43.00    9.50
  -4  15  -1   27.40    6.50
  -4  15  -1   29.90    9.20
  -4  15  -1   43.80   10.50
  -4  15  -1   38.60    7.60
  -5  15  -1   -0.20    3.50
  -5  15  -1   -7.00    4.70
  -5  15  -1   -4.30    4.80
  -5  15  -1    0.80    3.80
  -5  15  -1   10.90    4.50
  -5  15  -1   -2.20    5.20
  -6  15  -1   18.80    8.20
  -6  15  -1   10.80    5.60
  -6  15  -1   19.30    5.10
  -6  15  -1    7.10    7.90
  -6  15  -1   13.40    7.40
   4  14  -1   74.29   15.00
   4  14  -1  104.59   12.60
   4  14  -1   83.99   10.70
   4  14  -1  105.59    9.00
   4  14  -1  106.59   21.50
   4  14  -1   89.39   11.80
   4  14  -1   76.89    8.40
   3  14  -1  121.69    7.90
   3  14  -1  122.69   20.80
   3  14  -1   95.29   15.00
   3  14  -1  111.89   10.40
   3  14  -1  104.19    7.10
   3  14  -1  113.89   11.40
   3  14  -1  101.49   11.30
   2  14  -1   -0.30    6.70
   2  14  -1    0.90    4.80
   2  14  -1   13.60    4.30
   2  14  -1   -9.40    4.70
   2  14  -1   -5.60    5.00
   1  14  -1   78.99    9.80
   1  14  -1  104.39   16.90
   1  14  -1   69.49   13.00
   1  14  -1   73.39   10.60
   1  14  -1   83.59   12.00
   1  14  -1   57.29   10.30
   0  14  -1   79.39    7.10
   0  14  -1   68.09   12.00
   0  14  -1   80.79   10.50
   0  14  -1   83.49   15.60
   0  14  -1   95.19    6.60
   0  14  -1   82.89   13.30
   0  14  -1   88.49    7.60
  -1  14  -1   15.30    3.10
  -1  14  -1    6.20    3.20
  -1  14  -1   14.70    4.70
  -1  14  -1   -1.80    5.00
  -1  14  -1    5.80    4.40
  -1  14  -1    9.50    6.50
  -1  14  -1    7.40    6.00
  -2  14  -1  193.88   16.40
  -2  14  -1  217.28   14.00
  -2  14  -1  226.88   12.60
  -2  14  -1  192.68    8.40
  -2  14  -1  193.28    8.70
  -2  14  -1  164.48   17.00
  -2  14  -1  244.48   32.60
  -3  14  -1   33.40    4.60
  -3  14  -1   22.50    8.50
  -3  14  -1   17.60    3.90
  -3  14  -1   23.60    7.60
  -3  14  -1   17.60    6.00
  -3  14  -1   14.30    6.20
  -3  14  -1   28.50    4.90
  -4  14  -1   67.49    7.10
  -4  14  -1   94.79    9.70
  -4  14  -1   69.19   13.90
  -4  14  -1   57.09   11.00
  -4  14  -1   71.29   11.10
  -4  14  -1   69.59    7.20
  -5  14  -1   54.69   10.90
  -5  14  -1   76.59    8.00
  -5  14  -1   73.29    7.90
  -5  14  -1   91.99   12.90
  -5  14  -1   61.29    7.90
  -5  14  -1   61.59   13.50
  -5  14  -1   87.69    7.40
  -6  14  -1   13.20    6.80
  -6  14  -1   23.00    5.20
  -6  14  -1   16.70    7.40
  -7  14  -1  133.89   17.90
  -7  14  -1  116.49    8.80
  -7  14  -1  161.88   21.00
  -7  14  -1  118.59   11.70
  -7  14  -1  119.69    8.60
  -7  14  -1  108.99   12.90
  -8  14  -1   16.70    6.80
  -8  14  -1   16.00    8.20
  -8  14  -1    7.90    5.10
  -8  14  -1   20.10   15.80
  -8  14  -1   -5.40    9.20
  -8  14  -1   13.00    5.80
   6  13  -1   22.70    7.60
   6  13  -1   58.99   14.70
   6  13  -1   47.60    9.30
   6  13  -1   47.50    8.50
   6  13  -1   42.50   18.20
   5  13  -1   -8.90    5.60
   5  13  -1   24.00   11.60
   5  13  -1   16.40    5.90
   5  13  -1   28.50   10.00
   5  13  -1    0.20    5.70
   5  13  -1    7.20    4.60
   5  13  -1   11.60    5.70
   4  13  -1   55.89   14.20
   4  13  -1   95.89   12.70
   4  13  -1   68.09   12.80
   4  13  -1   71.19    9.10
   4  13  -1   93.59    9.60
   4  13  -1   71.09    8.20
   4  13  -1   72.59   10.80
   3  13  -1  284.27   18.80
   3  13  -1  281.27   13.70
   3  13  -1  303.97   13.00
   3  13  -1  314.97   26.00
   3  13  -1  338.77   17.50
   3  13  -1  312.17   15.40
   3  13  -1  300.47   23.60
   3  13  -1  314.47   18.00
   2  13  -1    7.50    3.80
   2  13  -1    0.80    5.40
   2  13  -1    7.80    5.10
   2  13  -1    1.80    5.00
   2  13  -1    8.80    3.60
   2  13  -1    0.60    2.30
   2  13  -1    4.10    2.40
   1  13  -1  369.76   25.20
   1  13  -1  392.16   20.30
   1  13  -1  400.86   21.20
   1  13  -1  341.27   13.20
   1  13  -1  419.56   27.30
   1  13  -1  402.86   15.80
   0  13  -1  316.67   14.60
   0  13  -1  283.47   11.70
   0  13  -1  246.38   10.00
   0  13  -1  303.87   22.00
   0  13  -1  317.87   18.90
   0  13  -1  286.47   16.60
   0  13  -1  293.37   22.00
  -1  13  -1   39.30    9.40
  -1  13  -1   42.30    9.00
  -1  13  -1   37.70   10.10
  -1  13  -1   38.50    6.70
  -1  13  -1   27.10    3.50
  -1  13  -1   44.70    7.70
  -1  13  -1   48.30    4.60
  -2  13  -1  215.88   16.80
  -2  13  -1  228.68   18.80
  -2  13  -1  202.08    8.20
  -2  13  -1  231.18   14.40
  -2  13  -1  238.88   17.60
  -2  13  -1  255.37   13.20
  -3  13  -1  130.69    9.20
  -3  13  -1  136.19   14.70
  -3  13  -1  117.89    6.70
  -3  13  -1  124.79   14.20
  -3  13  -1  102.59    6.70
  -3  13  -1  119.89   11.70
  -3  13  -1  126.39   12.50
  -4  13  -1   18.30    3.80
  -4  13  -1    6.20    5.60
  -4  13  -1   10.00    4.50
  -4  13  -1   17.20    3.90
  -4  13  -1   19.80    8.50
  -4  13  -1    9.30    5.40
  -5  13  -1    0.30    2.40
  -5  13  -1    8.20    3.70
  -5  13  -1    0.70    2.70
  -5  13  -1    6.30    5.70
  -5  13  -1   -3.30    4.40
  -6  13  -1    6.60    5.90
  -6  13  -1    5.80    6.80
  -6  13  -1    6.70    3.20
  -6  13  -1   11.90    4.20
  -6  13  -1   10.80    3.70
  -6  13  -1   -0.20    4.40
  -6  13  -1    2.30    3.60
  -7  13  -1    9.70    4.40
  -7  13  -1   13.80    5.50
  -7  13  -1   17.00    5.90
  -7  13  -1   11.20    4.40
  -7  13  -1    4.40    5.90
  -7  13  -1   10.40    7.40
  -7  13  -1    1.90    3.60
  -8  13  -1    2.90    6.10
  -8  13  -1   -3.30    4.30
  -8  13  -1   -7.80    3.80
  -8  13  -1   -7.70    4.50
  -8  13  -1   -6.60    5.50
  -8  13  -1    2.30    5.70
  -8  13  -1    2.20    3.30
  -9  13  -1    8.70    7.90
  -9  13  -1    1.00    6.10
  -9  13  -1   -3.80    7.90
  -9  13  -1   -4.10    5.10
   7  12  -1    1.40    8.00
   7  12  -1   13.70    6.30
   7  12  -1    9.30    6.20
   7  12  -1   17.00    7.40
   7  12  -1    8.20    8.60
  -7 -12   1    5.10    6.00
   6  12  -1   31.10   13.00
   6  12  -1   21.60    6.30
   6  12  -1   26.30    7.80
   6  12  -1   24.50    8.20
   6  12  -1   15.20    7.70
   6  12  -1   27.90    7.30
  -6 -12   1   33.30    6.30
  -6 -12   1   23.30    7.60
   5  12  -1    3.10    4.10
   5  12  -1    2.30    4.20
   5  12  -1   -0.20    4.30
   5  12  -1    7.70    7.00
   5  12  -1    8.10    4.70
   5  12  -1    4.40    6.10
   5  12  -1   -0.40    3.90
  -5 -12   1    4.30    3.60
   4  12  -1   32.80    6.80
   4  12  -1   24.60    5.60
   4  12  -1   31.00    7.20
   4  12  -1   48.30    9.90
   4  12  -1   36.60    7.50
   4  12  -1   27.30   10.60
   4  12  -1   22.50    8.10
   3  12  -1    0.20    5.10
   3  12  -1   -1.40    2.90
   3  12  -1    1.40    4.00
   3  12  -1    8.70    3.70
   3  12  -1    3.90    5.20
   3  12  -1    0.10    3.10
   3  12  -1   -0.30    2.70
   2  12  -1   42.90    6.80
   2  12  -1   41.50    9.30
   2  12  -1   48.90    5.50
   2  12  -1   51.19    5.30
   2  12  -1   48.80    9.00
   1  12  -1   90.99    6.40
   1  12  -1   98.99    6.70
   1  12  -1  100.59   11.00
   1  12  -1   91.79    7.50
   1  12  -1   89.59   15.20
   1  12  -1  115.39   16.70
   0  12  -1   31.20    8.70
   0  12  -1   32.70    4.50
   0  12  -1   32.30    3.90
   0  12  -1   20.00    7.50
   0  12  -1   38.50    8.60
   0  12  -1   31.30    6.60
   0  12  -1   35.10    5.90
  -1  12  -1  123.29    9.80
  -1  12  -1  106.89    5.80
  -1  12  -1  131.29   12.70
  -1  12  -1  128.79   13.90
  -1  12  -1  126.19   13.40
  -1  12  -1  101.69    5.20
  -1  12  -1  103.19    9.50
  -2  12  -1  332.97   19.90
  -2  12  -1  319.67   20.80
  -2  12  -1  296.37   18.60
  -2  12  -1  279.57    9.20
  -2  12  -1  312.77    9.70
  -2  12  -1  317.47   14.80
  -2  12  -1  308.67   16.20
  -3  12  -1    5.80    3.60
  -3  12  -1    0.90    2.10
  -3  12  -1    3.40    4.50
  -3  12  -1    1.40    3.60
  -3  12  -1    1.80    4.10
  -4  12  -1   71.09   11.80
  -4  12  -1   63.19    9.00
  -4  12  -1   70.19    6.10
  -4  12  -1   61.49   10.10
  -4  12  -1   53.59    5.80
  -5  12  -1   95.89    7.10
  -5  12  -1   92.79    6.90
  -5  12  -1   85.49   12.70
  -5  12  -1   67.09    7.40
  -5  12  -1   86.79   15.70
  -5  12  -1   77.99    8.10
  -5  12  -1   71.09    5.60
  -6  12  -1   19.40    5.00
  -6  12  -1   12.70    7.40
  -6  12  -1   11.40    6.30
  -6  12  -1    5.40    3.90
  -6  12  -1   12.70    4.10
  -6  12  -1   12.80    4.00
  -7  12  -1    7.50    4.20
  -7  12  -1   -2.20    4.30
  -7  12  -1  -12.10    3.70
  -7  12  -1    9.10    6.20
  -7  12  -1   -4.70    3.70
  -7  12  -1   -2.30    3.30
  -7  12  -1    3.00    4.90
  -7  12  -1    4.40    3.80
  -8  12  -1    9.30    5.80
  -8  12  -1   19.00    5.40
  -8  12  -1    9.50    7.10
  -8  12  -1   16.30    6.50
  -8  12  -1   20.90    6.70
  -8  12  -1   17.60    5.90
   8 -12   1   17.90    4.10
  -9  12  -1   94.99   13.90
  -9  12  -1  105.79   13.80
  -9  12  -1  120.89   12.90
  -9  12  -1   71.49   14.20
   9 -12   1  116.59    9.90
 -10  12  -1  -10.20    5.50
 -10  12  -1    4.80    6.50
 -10  12  -1    8.10    5.70
 -10  12  -1   -3.10    6.60
  10 -12   1   -0.40    5.10
  10 -12   1   -7.70    5.70
   8  11  -1   14.30    9.00
   8  11  -1    7.90    6.50
   8  11  -1    4.80    6.90
   8  11  -1   -5.50    5.90
  -8 -11   1   -1.50    6.40
  -8 -11   1   -1.10    7.50
   7  11  -1   17.90    7.50
   7  11  -1   15.90    9.70
   7  11  -1   13.10    6.30
   7  11  -1   22.00    9.40
   7  11  -1   26.60    7.40
  -7 -11   1   15.90    4.90
   6  11  -1    5.70    7.40
   6  11  -1   -0.50    5.90
   6  11  -1   11.60    5.80
   6  11  -1    5.40    5.10
   6  11  -1    8.20    5.60
   6  11  -1   -0.50    4.70
   6  11  -1   18.40    5.70
  -6 -11   1    3.90    5.30
  -6 -11   1    5.80    5.30
   5  11  -1   27.70    6.00
   5  11  -1   17.70    6.70
   5  11  -1   20.80    9.40
   5  11  -1   18.90    5.40
   5  11  -1   14.50    6.50
   5  11  -1   19.90    6.00
   5  11  -1   23.00    6.40
   5  11  -1   21.80    6.70
  -5 -11   1   19.00    6.50
   4  11  -1   31.30    7.40
   4  11  -1   35.80    7.80
   4  11  -1   34.50    9.10
   4  11  -1   27.00    6.30
   4  11  -1   41.10   11.30
   4  11  -1   27.40    5.90
  -4 -11   1   32.10    4.90
  -4 -11   1   36.80    5.10
   3  11  -1    2.20    2.50
   3  11  -1    6.50    4.10
   3  11  -1    1.80    3.10
   3  11  -1   -1.70    3.20
   3  11  -1   -1.20    4.40
   3  11  -1   -0.90    2.60
   3  11  -1    4.20    5.60
   2  11  -1  206.78   10.60
   2  11  -1  226.48   19.60
   2  11  -1  228.78   11.00
   2  11  -1  231.38   12.20
   2  11  -1  253.77   10.70
   2  11  -1  233.08   14.60
   2  11  -1  242.98   18.60
   1  11  -1    9.00    2.30
   1  11  -1   14.30    5.60
   1  11  -1    4.40    2.60
   1  11  -1   -2.60    4.30
   1  11  -1   10.60    3.30
   1  11  -1    6.70    2.30
   1  11  -1    9.60    4.70
   1  11  -1    9.50    3.20
   0  11  -1   93.89    7.80
   0  11  -1  108.09   12.50
   0  11  -1   83.99    5.00
   0  11  -1  117.79   11.20
   0  11  -1  103.69    9.30
   0  11  -1  101.59   13.90
   0  11  -1   89.09    5.70
  -1  11  -1  705.33   15.90
  -1  11  -1  737.03   28.10
  -1  11  -1  752.22   16.70
  -1  11  -1  746.63   30.50
  -1  11  -1  764.32   24.30
  -1  11  -1  771.32   24.90
  -1  11  -1  777.02   31.50
  -2  11  -1   61.19    8.50
  -2  11  -1   83.99   13.30
  -2  11  -1   38.10    8.00
  -2  11  -1   36.10    3.30
  -2  11  -1   70.59   10.40
  -2  11  -1   56.89    4.00
  -3  11  -1  246.58   17.30
  -3  11  -1  242.28   17.40
  -3  11  -1  285.37   16.60
  -3  11  -1  253.47   15.00
  -3  11  -1  253.67   12.30
  -3  11  -1  269.97    9.70
  -4  11  -1  813.82   25.10
  -4  11  -1  781.32   32.50
  -4  11  -1  786.52   19.90
  -4  11  -1  794.22   21.40
  -4  11  -1  766.92   29.50
  -4  11  -1  825.92   19.60
  -4  11  -1  767.42   21.70
  -4  11  -1  824.92   23.60
  -5  11  -1  228.48   12.50
  -5  11  -1  231.78   11.20
  -5  11  -1  238.18   18.20
  -5  11  -1  240.78   12.00
  -5  11  -1  212.88   11.60
  -5  11  -1  230.48   16.70
  -5  11  -1  243.78   14.60
  -6  11  -1   35.90    6.80
  -6  11  -1   31.30    5.90
  -6  11  -1   25.50    7.60
  -6  11  -1   32.40    6.20
  -6  11  -1   28.10    6.10
  -7  11  -1  197.88   18.60
  -7  11  -1  215.18   14.80
  -7  11  -1  209.48   12.50
  -7  11  -1  215.48   14.10
  -7  11  -1  229.88   18.10
  -7  11  -1  219.58   14.10
  -7  11  -1  215.28   14.40
   7 -11   1  186.58    9.70
   7 -11   1  211.38   10.10
  -8  11  -1   17.50    6.30
  -8  11  -1   21.20    6.30
  -8  11  -1   13.70    6.00
  -8  11  -1   11.60    5.70
  -8  11  -1   26.70    7.60
  -8  11  -1   14.90    4.90
  -8  11  -1   12.60    8.40
   8 -11   1   15.00    5.60
  -9  11  -1   32.70    8.50
  -9  11  -1   22.90    6.30
  -9  11  -1   28.40    9.40
  -9  11  -1   29.20    8.60
  -9  11  -1   26.30    8.50
   9 -11   1   26.80    7.30
   9 -11   1   21.50    5.80
 -10  11  -1   -3.00    5.40
 -10  11  -1   -8.70    5.80
 -10  11  -1    5.70    5.80
 -10  11  -1    3.30    6.50
  10 -11   1   -3.70    5.10
  10 -11   1   13.70    5.80
   9  10  -1   22.20    9.20
   9  10  -1   -1.60    7.50
   9  10  -1    1.60    6.40
   9  10  -1   17.90    9.40
   9  10  -1    8.30    7.60
  -9 -10   1   -3.50    7.20
   8  10  -1    2.20    6.60
   8  10  -1    2.50    5.30
   8  10  -1   10.30    7.80
   8  10  -1    4.90    7.80
  -8 -10   1   -7.60    4.00
  -8 -10   1   13.80    7.00
   7  10  -1   48.10   12.20
   7  10  -1   57.19   11.30
   7  10  -1   74.59   11.50
   7  10  -1   42.90   10.10
   7  10  -1   84.59   17.80
  -7 -10   1   59.69   10.20
   6  10  -1    2.90    4.00
   6  10  -1   -0.10    4.90
   6  10  -1    5.90    4.50
   6  10  -1    2.20    4.40
   6  10  -1   -0.30    4.00
   6  10  -1    1.20    5.40
   6  10  -1    6.70    6.40
  -6 -10   1    3.00    4.50
  -6 -10   1   -7.40    4.00
   5  10  -1   27.70    6.50
   5  10  -1   26.60    6.20
   5  10  -1   22.50    6.70
   5  10  -1   36.00    9.40
   5  10  -1   27.20    9.60
   5  10  -1   25.00    6.00
   5  10  -1   27.50    7.40
  -5 -10   1   29.20    6.10
  -5 -10   1   21.30    5.50
  -5 -10   1   27.90    9.10
  -5 -10   1   26.80    6.50
   4  10  -1  367.06   18.40
   4  10  -1  346.57   22.30
   4  10  -1  338.07   24.90
   4  10  -1  339.37   16.00
   4  10  -1  359.76   18.10
   4  10  -1  297.57   15.00
   4  10  -1  338.37   16.90
  -4 -10   1  357.76   17.90
  -4 -10   1  350.86   14.50
   3  10  -1    2.20    3.10
   3  10  -1    8.00    4.50
   3  10  -1    4.10    3.40
   3  10  -1    3.70    3.80
   3  10  -1    9.20    6.20
   3  10  -1    8.70    4.50
   3  10  -1   -0.80    4.40
  -3 -10   1   11.50    3.40
  -3 -10   1    5.10    2.30
   2  10  -1   73.59    7.00
   2  10  -1   61.59    5.90
   2  10  -1   68.19    6.00
   2  10  -1   63.59   11.60
   2  10  -1   65.59    6.50
   2  10  -1   76.39    9.90
   2  10  -1   58.79   10.40
   1  10  -1  245.98    9.40
   1  10  -1  237.38   10.10
   1  10  -1  262.07   10.60
   1  10  -1  253.47   18.30
   1  10  -1  255.27    9.60
   1  10  -1  214.68   16.20
   1  10  -1  285.67   15.30
   0  10  -1  397.06   21.20
   0  10  -1  423.06   19.20
   0  10  -1  393.26   10.60
   0  10  -1  403.66   15.20
   0  10  -1  390.66   21.60
   0  10  -1  413.56   11.50
   0  10  -1  400.66   17.50
  -1  10  -1  269.67   13.80
  -1  10  -1  242.98   15.20
  -1  10  -1  251.27   16.10
  -1  10  -1  276.67   17.40
  -2  10  -1   26.60    7.10
  -2  10  -1   11.00    4.80
  -2  10  -1   28.10    2.70
  -2  10  -1   21.20    5.20
  -2  10  -1   31.20    5.50
  -2  10  -1   22.90    6.00
  -2  10  -1   25.40    2.60
  -3  10  -1  415.56   21.20
  -3  10  -1  425.26   15.60
  -3  10  -1  418.16   19.20
  -3  10  -1  408.26   17.80
  -3  10  -1  411.66   12.40
  -3  10  -1  400.36   12.00
  -4  10  -1  116.39    8.20
  -4  10  -1  127.99    7.50
  -4  10  -1  135.19    8.90
  -4  10  -1  140.79   13.30
  -4  10  -1  128.79    7.60
  -4  10  -1  128.89   11.80
  -4  10  -1  121.49    7.70
  -4  10  -1  112.69    7.60
  -5  10  -1   20.80    4.80
  -5  10  -1   25.10    4.90
  -5  10  -1   13.10    4.20
  -5  10  -1   21.30    4.80
  -5  10  -1   10.70    5.20
  -5  10  -1   26.30    5.10
  -6  10  -1  161.38   10.70
  -6  10  -1  156.18   11.20
  -6  10  -1  150.78   14.30
  -6  10  -1  138.79   10.90
  -6  10  -1  156.18   10.90
  -6  10  -1  162.28   11.90
   6 -10   1  151.68    8.50
   6 -10   1  153.18    8.20
  -7  10  -1  364.56   26.60
  -7  10  -1  322.27   17.90
  -7  10  -1  337.27   18.60
  -7  10  -1  379.96   18.10
  -7  10  -1  355.76   20.20
  -7  10  -1  357.86   18.40
  -7  10  -1  364.26   16.50
   7 -10   1  311.67   16.00
   7 -10   1  333.17   14.70
   7 -10   1  328.67   15.00
  -8  10  -1    0.00    4.90
  -8  10  -1    0.10    4.40
  -8  10  -1    1.40    4.30
  -8  10  -1   -5.80    3.90
  -8  10  -1    1.70    3.90
  -8  10  -1    2.30    4.30
  -8  10  -1    4.80    4.50
   8 -10   1    1.60    4.10
   8 -10   1    5.10    4.10
  -9  10  -1   88.59   12.50
  -9  10  -1   79.69   12.90
  -9  10  -1  135.49   11.80
  -9  10  -1  106.89   13.90
  -9  10  -1  106.09   13.80
  -9  10  -1  120.69   16.80
  -9  10  -1  120.79   12.70
   9 -10   1  117.99   11.60
   9 -10   1   82.19   11.60
 -10  10  -1    9.20    7.30
 -10  10  -1    5.60    5.80
 -10  10  -1   12.10    6.80
 -10  10  -1    6.90    7.10
  10 -10   1   17.80    5.70
 -11  10  -1    4.10    5.20
 -11  10  -1   -4.60    6.80
 -11  10  -1    1.90    7.60
 -11  10  -1    4.30    8.00
  11 -10   1    7.50    6.20
  11 -10   1   -8.80    5.60
  10   9  -1   10.40    8.20
  10   9  -1   17.80   11.00
  10   9  -1  -11.60    6.10
 -10  -9   1    6.70    9.90
 -10  -9   1   20.20    5.90
 -10  -9   1    6.60    8.80
   9   9  -1  105.99   16.50
   9   9  -1  116.39   17.50
   9   9  -1  192.48   26.90
   9   9  -1  142.79   19.80
   9   9  -1  119.29   16.90
  -9  -9   1  124.29   10.00
   8   9  -1   47.80   10.10
   8   9  -1   60.69   12.40
   8   9  -1   45.50   12.20
   8   9  -1   56.69   11.60
   8   9  -1   45.80   13.90
  -8  -9   1   59.39    9.90
  -8  -9   1   61.89    6.30
   7   9  -1    7.30    6.40
   7   9  -1   -0.10    4.20
   7   9  -1   -5.40    4.70
   7   9  -1  -10.40    3.30
   7   9  -1   -1.00    4.90
   7   9  -1    2.50    5.10
  -7  -9   1    1.80    4.50
  -7  -9   1    7.70    5.40
   6   9  -1   98.19   10.50
   6   9  -1   84.79   18.90
   6   9  -1   78.69   12.00
   6   9  -1   75.69   10.20
   6   9  -1   65.29   14.20
   6   9  -1   79.99   11.60
   6   9  -1   87.19    9.60
   6   9  -1   84.49   13.30
  -6  -9   1   87.59    9.90
  -6  -9   1   97.69   10.50
  -6  -9   1   96.89   15.80
   5   9  -1   -2.70    3.00
   5   9  -1    6.90    6.10
   5   9  -1    3.90    4.10
   5   9  -1    3.90    4.50
   5   9  -1    3.50    3.80
   5   9  -1   -4.00    3.30
   5   9  -1    3.00    3.70
   5   9  -1    7.60    6.10
  -5  -9   1    0.20    3.30
  -5  -9   1    4.90    4.10
   4   9  -1    2.40    3.70
   4   9  -1    2.50    3.40
   4   9  -1    3.30    3.40
   4   9  -1    4.70    3.30
   4   9  -1    2.90    5.00
   4   9  -1   -0.20    3.20
   4   9  -1    0.40    4.10
  -4  -9   1    2.20    3.10
  -4  -9   1   -2.50    2.50
  -4  -9   1    3.50    4.20
  -4  -9   1   -1.30    2.80
   3   9  -1  110.89    8.10
   3   9  -1  123.29    9.60
   3   9  -1  123.69   16.70
   3   9  -1  121.39    9.90
   3   9  -1   90.29   11.70
   3   9  -1  105.69    8.10
   3   9  -1  100.89    8.70
  -3  -9   1  101.99    7.30
  -3  -9   1  103.59    7.00
  -3  -9   1  108.29    9.30
   2   9  -1    4.10    4.20
   2   9  -1   15.50    2.80
   2   9  -1   13.40    3.70
   2   9  -1   14.00    3.40
   2   9  -1   16.30    4.90
   2   9  -1   10.60    3.10
   2   9  -1    9.10    4.90
   2   9  -1    9.70    3.30
   1   9  -1    2.60    2.00
   1   9  -1    1.70    1.80
   1   9  -1    0.30    3.10
   1   9  -1    3.10    2.20
   1   9  -1    4.50    4.30
   1   9  -1    2.30    3.20
   1   9  -1    1.70    1.70
   1   9  -1   -0.50    1.70
   0   9  -1   12.50    5.00
   0   9  -1   15.20    2.20
   0   9  -1   15.90    2.10
   0   9  -1   19.30    6.10
   0   9  -1   15.10    4.80
   0   9  -1   16.40    3.90
  -1   9  -1    8.90    3.30
  -1   9  -1    4.60    3.80
  -1   9  -1    6.20    3.00
  -1   9  -1    5.00    3.60
  -1   9  -1    2.50    3.10
  -2   9  -1   31.80    7.10
  -2   9  -1   25.00    5.40
  -2   9  -1   31.80    6.20
  -2   9  -1   25.00    4.70
  -3   9  -1   99.69    8.10
  -3   9  -1   98.49    5.50
  -3   9  -1  103.19   10.50
  -3   9  -1   94.49    5.50
  -3   9  -1   99.99    7.40
  -3   9  -1   96.39    5.60
  -3   9  -1   87.39    9.00
  -3   9  -1   95.99    5.80
  -4   9  -1   15.70    4.40
  -4   9  -1   20.20    4.20
  -4   9  -1   20.10    3.80
  -4   9  -1   21.60    3.90
  -4   9  -1   15.20    5.60
  -4   9  -1   18.30    3.70
  -4   9  -1   18.20    3.80
  -5   9  -1  565.94   18.80
  -5   9  -1  534.35   19.20
  -5   9  -1  521.35   18.10
  -5   9  -1  550.84   19.30
  -5   9  -1  589.44   20.70
  -5   9  -1  523.75   23.80
   5  -9   1  534.05   15.50
   5  -9   1  545.15   15.50
  -6   9  -1  307.37   16.60
  -6   9  -1  298.37   17.10
  -6   9  -1  284.87   15.00
  -6   9  -1  281.77   18.20
  -6   9  -1  303.57   14.30
  -6   9  -1  297.77   14.60
  -6   9  -1  267.87   14.80
   6  -9   1  288.07   13.20
   6  -9   1  270.97   14.10
   6  -9   1  279.37   12.70
  -7   9  -1   11.10    5.10
  -7   9  -1   15.10    6.60
  -7   9  -1    9.60    5.30
  -7   9  -1   10.20    4.40
  -7   9  -1    6.20    4.70
  -7   9  -1    8.90    5.00
  -7   9  -1    6.10    4.70
   7  -9   1   15.20    4.60
   7  -9   1    8.40    4.30
  -8   9  -1  318.87   19.90
  -8   9  -1  315.37   18.90
  -8   9  -1  322.67   19.70
  -8   9  -1  342.97   22.00
  -8   9  -1  302.57   17.60
  -8   9  -1  292.07   18.70
  -8   9  -1  323.27   16.80
   8  -9   1  293.37   16.80
   8  -9   1  290.57   16.80
  -9   9  -1  132.19   13.30
  -9   9  -1  164.88   13.40
  -9   9  -1  149.88   14.80
  -9   9  -1  179.78   16.00
  -9   9  -1  155.98   16.90
  -9   9  -1  144.09   14.50
  -9   9  -1  140.79   14.40
   9  -9   1  119.29   12.50
   9  -9   1  128.99   12.00
 -10   9  -1   34.30   11.20
 -10   9  -1   19.20    8.10
 -10   9  -1   35.40    9.10
 -10   9  -1   34.40    8.60
  10  -9   1   10.70    6.30
 -11   9  -1   37.00   11.20
 -11   9  -1   41.00   10.30
 -11   9  -1   51.39   11.90
 -11   9  -1   41.70   11.30
  11  -9   1   36.60    8.70
 -12   9  -1    4.50    7.20
 -12   9  -1   -5.10    5.80
 -12   9  -1    9.10    7.10
  12  -9   1   -1.00    3.50
  10   8  -1   42.00   12.10
  10   8  -1   39.90   12.10
  10   8  -1   33.10   11.90
  10   8  -1   51.29   13.00
  10   8  -1   53.09   11.80
 -10  -8   1   73.39   12.50
 -10  -8   1   71.69   10.50
 -10  -8   1   56.09    9.50
   9   8  -1   22.00   11.60
   9   8  -1   44.30   11.30
   9   8  -1   49.50   12.20
   9   8  -1   19.50    9.40
  -9  -8   1   22.50    7.40
  -9  -8   1   32.50    7.40
  -9  -8   1   24.30    6.60
   8   8  -1   81.69   13.30
   8   8  -1   84.49   13.80
   8   8  -1   88.39   18.00
   8   8  -1   80.19   14.70
  -8  -8   1   78.49    8.70
  -8  -8   1   95.79   13.60
  -8  -8   1   85.99   12.70
   7   8  -1  234.98   19.40
   7   8  -1  201.88   16.80
   7   8  -1  239.98   21.80
   7   8  -1  196.98   14.70
   7   8  -1  177.48   15.60
   7   8  -1  211.58   15.80
   7   8  -1  217.88   17.50
  -7  -8   1  161.18   22.20
  -7  -8   1  197.28   14.30
  -7  -8   1  189.28   11.20
   6   8  -1    2.30    3.50
   6   8  -1    6.20    4.90
   6   8  -1   -2.80    3.80
   6   8  -1    7.50    4.70
   6   8  -1    0.20    3.70
   6   8  -1    6.30    4.70
   6   8  -1    2.40    3.50
   6   8  -1   -4.60    3.00
  -6  -8   1   -0.20    2.30
  -6  -8   1    1.30    3.70
  -6  -8   1   -1.20    5.70
  -6  -8   1    5.10    2.60
   5   8  -1   91.89   15.20
   5   8  -1  124.99   10.60
   5   8  -1  101.69   10.50
   5   8  -1   96.09    9.10
   5   8  -1   98.49   10.70
   5   8  -1  104.39   14.00
   5   8  -1  100.19    9.10
  -5  -8   1  107.89    9.80
  -5  -8   1  122.09   16.20
  -5  -8   1   91.59    9.40
  -5  -8   1  121.79   10.10
   4   8  -1  103.59   11.70
   4   8  -1  124.79   16.90
   4   8  -1  101.49    8.60
   4   8  -1   98.19    9.50
   4   8  -1  116.59   10.50
  -4  -8   1  102.89    8.70
  -4  -8   1  109.09    9.10
  -4  -8   1  109.89   12.00
  -4  -8   1  119.29    9.80
   3   8  -1  124.89    9.20
   3   8  -1  112.79   12.70
   3   8  -1  127.09    8.20
   3   8  -1  101.89   13.00
   3   8  -1  127.69    9.00
   3   8  -1  134.39    9.00
   3   8  -1  117.49    9.40
  -3  -8   1  131.09    9.50
  -3  -8   1  102.09    7.80
  -3  -8   1  123.79    7.90
  -3  -8   1  126.29   12.10
   2   8  -1    2.90    2.60
   2   8  -1   10.20    3.00
   2   8  -1    8.20    2.80
   2   8  -1    6.70    4.50
   2   8  -1    2.60    3.20
   2   8  -1    7.40    2.30
   2   8  -1   10.00    2.80
   2   8  -1    2.70    3.30
  -2  -8   1   10.80    2.40
  -2  -8   1    9.70    2.40
  -2  -8   1    8.80    3.70
   1   8  -1   14.60    3.20
   1   8  -1   22.40    5.20
   1   8  -1   19.00    3.00
   1   8  -1   15.90    2.60
   1   8  -1   24.70    6.30
   1   8  -1   17.90    3.10
   1   8  -1   21.30    3.10
   0   8  -1   51.89    5.40
   0   8  -1   67.19    7.20
   0   8  -1   59.09    8.20
  -1   8  -1  693.13   21.60
  -1   8  -1  713.13   21.40
  -1   8  -1  767.52   26.30
  -2   8  -1   97.89    9.10
  -2   8  -1   98.19    8.10
  -2   8  -1   88.39    3.50
  -2   8  -1  105.19    7.20
  -2   8  -1   97.79    4.30
  -3   8  -1 1092.89   24.00
  -3   8  -1 1130.99   32.70
  -3   8  -1 1178.18   29.00
  -3   8  -1 1179.78   25.60
  -3   8  -1 1187.78   28.20
  -3   8  -1 1146.69   26.20
  -3   8  -1 1131.19   24.80
  -4   8  -1  280.97   12.50
  -4   8  -1  281.57   15.80
  -4   8  -1  274.77    8.70
  -4   8  -1  282.07   12.00
  -4   8  -1  287.67   12.20
  -4   8  -1  275.87   11.60
  -4   8  -1  279.07    9.80
  -4   8  -1  279.77   10.90
   4  -8   1  269.67    9.40
   4  -8   1  289.97    9.50
  -5   8  -1  497.75   19.60
  -5   8  -1  493.75   18.40
  -5   8  -1  509.05   22.60
  -5   8  -1  548.85   18.10
  -5   8  -1  511.35   19.00
  -5   8  -1  512.35   17.60
   5  -8   1  480.85   16.40
   5  -8   1  486.15   18.10
  -6   8  -1  893.81   30.80
  -6   8  -1 1013.40   27.90
  -6   8  -1  943.11   28.00
  -6   8  -1  957.70   30.20
  -6   8  -1  937.71   33.70
  -6   8  -1  931.11   29.30
  -6   8  -1  929.31   30.90
   6  -8   1  909.71   27.90
   6  -8   1  952.40   27.90
   6  -8   1  919.01   34.30
   6  -8   1  922.21   27.00
  -7   8  -1  542.05   21.80
  -7   8  -1  515.65   25.30
  -7   8  -1  507.95   23.30
  -7   8  -1  558.54   20.90
  -7   8  -1  477.15   23.40
  -7   8  -1  515.15   23.10
  -7   8  -1  507.35   22.50
   7  -8   1  509.55   20.90
   7  -8   1  506.85   21.30
  -8   8  -1  457.25   22.70
  -8   8  -1  465.85   24.10
  -8   8  -1  482.45   20.70
  -8   8  -1  418.66   21.10
  -8   8  -1  438.86   24.80
  -8   8  -1  492.45   27.30
  -8   8  -1  502.35   24.00
   8  -8   1  428.66   13.40
   8  -8   1  448.66   20.70
   8  -8   1  470.55   23.50
   8  -8   1  431.26   20.30
   8  -8   1  483.85   26.20
   8  -8   1  425.26   13.20
  -9   8  -1  159.38   14.80
  -9   8  -1  164.58   15.70
  -9   8  -1  173.88   17.40
  -9   8  -1  180.48   16.60
  -9   8  -1  186.58   14.00
  -9   8  -1  166.98   14.50
  -9   8  -1  142.99   14.40
   9  -8   1  164.78   13.60
   9  -8   1  165.08   25.50
   9  -8   1  168.58    9.70
 -10   8  -1   15.50    7.50
 -10   8  -1   19.20    8.60
 -10   8  -1   17.30    7.60
 -10   8  -1    9.90    7.50
  10  -8   1   19.00    6.00
  10  -8   1   14.50    7.30
  10  -8   1    9.40    4.10
 -11   8  -1   48.50   10.70
 -11   8  -1   62.39   14.30
 -11   8  -1   67.79   12.50
 -11   8  -1   85.79   14.90
  11  -8   1   65.29   10.90
  11  -8   1   78.19    9.30
  11  -8   1   56.39    8.20
 -12   8  -1   18.50   10.80
 -12   8  -1   37.00   18.20
 -12   8  -1   26.30    9.20
 -12   8  -1    8.10    8.60
  12  -8   1   16.90    6.40
  11   7  -1   38.80   11.40
  11   7  -1   27.40   10.30
 -11  -7   1   49.60   10.40
  10   7  -1   46.10   12.10
  10   7  -1   74.39   14.20
  10   7  -1   73.59   15.10
  10   7  -1   72.19   14.50
 -10  -7   1   24.90   12.50
 -10  -7   1   67.19   10.90
   9   7  -1   14.40    8.40
   9   7  -1   30.60    8.90
   9   7  -1   17.20    6.90
   9   7  -1   18.40    7.40
   9   7  -1    9.80    3.80
   9   7  -1   12.90    8.60
  -9  -7   1   20.00    6.40
  -9  -7   1   16.10    7.70
  -9  -7   1   10.70    6.10
  -9  -7   1    8.30    5.70
   8   7  -1  459.05   23.20
   8   7  -1  379.96   14.80
   8   7  -1  499.45   30.80
   8   7  -1  420.56   25.10
   8   7  -1  371.06   22.60
   8   7  -1  439.06   27.10
   8   7  -1  443.86   26.30
  -8  -7   1  423.56   21.40
  -8  -7   1  405.96   19.60
  -8  -7   1  443.76   24.90
  -8  -7   1  457.05   20.00
   7   7  -1  686.33   35.50
   7   7  -1  736.53   28.40
   7   7  -1  777.02   31.60
   7   7  -1  791.92   32.10
   7   7  -1  761.52   30.40
   7   7  -1  793.72   33.80
   7   7  -1  788.72   34.50
   7   7  -1  700.13   19.90
  -7  -7   1  728.13   27.60
  -7  -7   1  709.63   30.00
  -7  -7   1  746.33   25.30
  -7  -7   1  775.32   24.90
  -7  -7   1  798.42   36.00
   6   7  -1    0.80    3.90
   6   7  -1   10.30    5.70
   6   7  -1   -1.70    3.60
   6   7  -1   -4.20    3.60
   6   7  -1    3.10    3.90
   6   7  -1    2.20    3.70
   6   7  -1    2.50    2.00
   6   7  -1    7.20    4.30
  -6  -7   1    4.10    3.00
  -6  -7   1   -1.20    4.20
  -6  -7   1    4.90    3.00
   5   7  -1 1727.63   33.80
   5   7  -1 1719.93   47.10
   5   7  -1 1773.62   44.90
   5   7  -1 1755.42   43.30
   5   7  -1 1691.23   50.29
   5   7  -1 1737.53   54.79
   5   7  -1 1766.82   46.00
   5   7  -1 1684.63   47.40
  -5  -7   1 1694.63   45.40
  -5  -7   1 1688.13   42.80
  -5  -7   1 1648.24   50.29
  -5  -7   1 1724.33   36.80
  -5  -7   1 1730.23   36.10
  -5  -7   1 1743.03   45.50
   4   7  -1  788.22   23.90
   4   7  -1  798.52   24.90
   4   7  -1  792.02   23.70
   4   7  -1  772.92   32.50
   4   7  -1  753.22   29.40
   4   7  -1  788.42   26.90
   4   7  -1  803.42   28.30
  -4  -7   1  730.83   24.10
  -4  -7   1  752.82   24.10
  -4  -7   1  769.62   24.90
  -4  -7   1  760.22   29.70
   3   7  -1    0.20    2.30
   3   7  -1    5.60    2.80
   3   7  -1    5.50    3.70
   3   7  -1    6.20    3.00
   3   7  -1    6.70    3.20
   3   7  -1    6.20    3.30
   3   7  -1    4.30    4.20
  -3  -7   1    1.90    2.60
  -3  -7   1    2.10    2.50
  -3  -7   1    2.90    3.40
  -3  -7   1    3.50    2.70
   2   7  -1  496.95   17.10
   2   7  -1  529.05   21.60
   2   7  -1  500.25   16.50
   2   7  -1  503.35   15.40
   2   7  -1  509.25   14.50
  -2  -7   1  511.05   14.70
  -2  -7   1  472.05   20.70
  -2  -7   1  467.95   17.00
  -2  -7   1  500.25   14.10
   1   7  -1  291.97    8.60
   1   7  -1  299.27   10.20
   1   7  -1  307.07    9.30
   1   7  -1  299.67   10.60
   1   7  -1  297.37    9.30
   1   7  -1  293.57   12.90
   0   7  -1   11.30    3.90
   0   7  -1    8.30    2.70
   0   7  -1    6.40    3.00
  -1   7  -1  635.14   18.90
  -1   7  -1  651.03   21.40
  -1   7  -1  608.34   19.30
  -1   7  -1  668.83   22.60
  -2   7  -1   56.09    6.30
  -2   7  -1   54.49    2.60
  -2   7  -1   52.69    3.60
  -2   7  -1   57.79    5.10
  -2   7  -1   49.50    5.50
  -2   7  -1   51.89    3.60
  -3   7  -1  109.29    6.40
  -3   7  -1   99.79    6.30
  -3   7  -1   87.19    5.10
  -3   7  -1  105.29    5.80
  -3   7  -1  111.99    9.00
  -3   7  -1  101.89    6.70
  -3   7  -1  106.19    6.40
   3  -7   1  103.59    4.50
   3  -7   1  100.49    4.50
  -4   7  -1  342.47   14.10
  -4   7  -1  343.27   12.20
  -4   7  -1  331.27   12.70
  -4   7  -1  339.67   13.00
  -4   7  -1  339.87   13.50
  -4   7  -1  331.37   16.50
   4  -7   1  334.67   11.70
   4  -7   1  328.17   13.40
   4  -7   1  309.07   11.60
  -5   7  -1   43.30    6.10
  -5   7  -1   36.50    5.70
  -5   7  -1   35.90    5.60
  -5   7  -1   51.89    9.30
  -5   7  -1   28.00    5.40
  -5   7  -1   37.90    6.40
  -5   7  -1   47.90    8.60
   5  -7   1   46.90    6.30
   5  -7   1   34.20    5.20
   5  -7   1   61.59    7.80
   5  -7   1   23.50    5.10
  -6   7  -1   24.60    5.60
  -6   7  -1   13.20    4.70
  -6   7  -1   19.10    5.40
  -6   7  -1   26.10    6.00
  -6   7  -1   20.00    5.80
  -6   7  -1   17.10    4.80
  -6   7  -1   23.20    6.20
   6  -7   1   22.80    5.30
   6  -7   1   13.60    5.00
   6  -7   1   18.00    4.90
   6  -7   1   17.50    2.60
   6  -7   1   16.30    4.70
   6  -7   1   17.00    2.60
  -7   7  -1   14.80    5.40
  -7   7  -1   12.20    5.00
  -7   7  -1    7.60    4.40
  -7   7  -1   11.50    5.20
  -7   7  -1   10.50    5.20
  -7   7  -1   14.30    5.20
  -7   7  -1   11.30    5.00
   7  -7   1    7.90    3.90
   7  -7   1    7.90    2.90
   7  -7   1    6.20    2.80
   7  -7   1    9.70    4.30
   7  -7   1   -0.80    3.90
  -8   7  -1  131.39   12.60
  -8   7  -1  136.59   11.60
  -8   7  -1  155.98   14.70
  -8   7  -1  132.09   13.20
  -8   7  -1  124.19   11.90
  -8   7  -1  139.99   12.60
  -8   7  -1  126.79   15.60
   8  -7   1  128.29    9.10
   8  -7   1  127.79   11.20
   8  -7   1  131.09    8.80
  -9   7  -1   -1.40    5.10
  -9   7  -1    2.60    4.40
  -9   7  -1    0.30    4.50
  -9   7  -1    1.50    4.90
  -9   7  -1    5.10    5.00
  -9   7  -1    1.60    4.50
  -9   7  -1    1.10    3.60
   9  -7   1   -2.30    4.40
   9  -7   1    4.60    3.60
   9  -7   1    4.00    4.30
 -10   7  -1   37.70   10.20
 -10   7  -1   41.50    8.50
 -10   7  -1   34.20    8.70
 -10   7  -1   53.29   11.70
 -10   7  -1   75.69   13.70
  10  -7   1   43.90    9.80
  10  -7   1   62.29    8.60
 -11   7  -1   94.89   16.00
 -11   7  -1   92.99   15.90
 -11   7  -1   77.89   12.90
 -11   7  -1   70.29   14.00
  11  -7   1   77.09   13.40
  11  -7   1   75.89   14.60
  11  -7   1   70.69   10.00
 -12   7  -1    4.60    7.40
 -12   7  -1    0.60    6.70
 -12   7  -1    3.00    7.20
  12  -7   1   -9.00    5.20
  11   6  -1   12.60    9.90
  11   6  -1    6.90    9.50
  11   6  -1    4.50    4.90
  11   6  -1    7.00    6.80
  11   6  -1   -3.50    6.70
  11   6  -1   11.20    9.50
 -11  -6   1   -0.50    6.30
 -11  -6   1   16.80    7.10
  10   6  -1   11.30    4.80
  10   6  -1    2.40    6.80
  10   6  -1   11.00    7.90
  10   6  -1   -0.50    6.90
  10   6  -1    1.90    4.70
  10   6  -1   13.10    7.70
 -10  -6   1   14.80    8.20
 -10  -6   1    4.20    7.00
   9   6  -1   10.40    6.80
   9   6  -1    8.60    6.20
   9   6  -1    3.60    5.80
   9   6  -1   -1.00    5.30
   9   6  -1    5.20    6.10
  -9  -6   1    3.60    4.50
  -9  -6   1   -0.10    5.20
  -9  -6   1    1.20    4.40
  -9  -6   1   -5.80    3.70
   8   6  -1    8.10    5.90
   8   6  -1   12.70    3.90
   8   6  -1    1.30    4.20
   8   6  -1   10.90    5.20
   8   6  -1   13.20    5.30
   8   6  -1    6.70    6.10
   8   6  -1    2.00    5.20
  -8  -6   1    1.50    4.60
  -8  -6   1   -2.20    4.00
  -8  -6   1    7.50    6.10
  -8  -6   1    6.60    5.20
  -8  -6   1    3.80    4.90
  -8  -6   1   11.50    5.40
   7   6  -1   24.90    6.80
   7   6  -1   31.70    7.10
   7   6  -1   14.80    6.80
   7   6  -1   23.10    7.20
   7   6  -1   45.30   11.20
   7   6  -1   16.40    6.80
   7   6  -1   19.10    6.00
   7   6  -1   33.80    5.50
  -7  -6   1   31.30    6.60
  -7  -6   1   34.90    7.70
  -7  -6   1   32.80    7.80
  -7  -6   1   31.20    7.90
  -7  -6   1   28.30    6.30
  -7  -6   1   15.60    5.90
   6   6  -1  366.56   20.50
   6   6  -1  359.36   12.90
   6   6  -1  373.66   19.50
   6   6  -1  379.26   23.30
   6   6  -1  357.46   19.40
   6   6  -1  344.07   17.20
   6   6  -1  374.36   21.40
   6   6  -1  330.47   18.10
  -6  -6   1  335.97   18.80
  -6  -6   1  358.86   21.40
  -6  -6   1  358.66   17.00
  -6  -6   1  366.16   19.00
  -6  -6   1  380.06   16.20
  -6  -6   1  365.76   15.50
   5   6  -1  106.69    8.60
   5   6  -1  102.89   10.70
   5   6  -1  121.59   16.00
   5   6  -1  111.59    9.90
   5   6  -1   87.29    8.30
   5   6  -1  107.89    6.20
  -5  -6   1   91.89    8.30
  -5  -6   1   99.19    7.50
  -5  -6   1   95.69   13.10
  -5  -6   1  107.49    7.90
  -5  -6   1   92.79    9.30
   4   6  -1  186.18    7.20
   4   6  -1  166.28   11.60
   4   6  -1  183.98   13.30
   4   6  -1  181.98   10.40
   4   6  -1  181.18   10.00
   4   6  -1  189.98   11.10
   4   6  -1  173.98   11.00
   4   6  -1  180.58   14.50
  -4  -6   1  178.98    7.90
  -4  -6   1  186.78   10.50
  -4  -6   1  173.18   11.10
  -4  -6   1  151.18   10.10
  -4  -6   1  179.28   13.20
  -4  -6   1  189.68    8.40
   3   6  -1  500.75   15.80
   3   6  -1  501.05   18.20
   3   6  -1  486.85   22.70
   3   6  -1  485.55   12.20
   3   6  -1  490.55   16.80
   3   6  -1  478.95   20.40
   3   6  -1  475.65   16.00
   3   6  -1  499.85   16.80
  -3  -6   1  492.15   16.70
  -3  -6   1  486.35   20.60
  -3  -6   1  478.95   19.60
  -3  -6   1  484.55   16.50
   2   6  -1  716.43   19.00
   2   6  -1  743.63   20.60
   2   6  -1  729.83   24.70
   2   6  -1  734.73   20.70
   2   6  -1  750.32   18.30
   2   6  -1  756.12   19.40
  -2  -6   1  753.72   25.30
  -2  -6   1  777.12   21.40
  -2  -6   1  757.62   18.90
  -2  -6   1  732.73   19.00
   1   6  -1  100.99    7.00
   1   6  -1  103.99    4.70
   1   6  -1   99.09    5.50
   1   6  -1  107.79    8.60
   1   6  -1  103.19    4.30
  -1  -6   1  107.69    4.00
  -1  -6   1  114.19    7.20
  -1  -6   1  107.49    4.10
   0   6  -1  959.30   27.40
   0   6  -1  988.00   23.70
   0   6  -1 1007.70   25.80
  -1   6  -1  188.78   10.30
  -1   6  -1  217.68    9.40
  -1   6  -1  209.38    9.80
  -2   6  -1    9.20    2.10
  -2   6  -1    7.60    1.90
  -2   6  -1    9.30    1.50
  -2   6  -1   10.30    1.50
  -2   6  -1    8.60    2.50
  -2   6  -1   10.60    3.60
  -3   6  -1  836.72   21.60
  -3   6  -1  781.72   24.70
  -3   6  -1  830.32   18.80
  -3   6  -1  822.52   19.70
  -3   6  -1  823.12   19.00
  -3   6  -1  791.62   22.30
  -3   6  -1  877.01   21.50
   3  -6   1  813.82   18.90
   3  -6   1  816.32   19.20
   3  -6   1  844.72   22.10
  -4   6  -1  478.95   17.70
  -4   6  -1  537.95   20.50
  -4   6  -1  508.05   16.70
  -4   6  -1  537.55   16.60
  -4   6  -1  527.65   17.50
  -4   6  -1  535.15   16.00
   4  -6   1  537.45   21.30
   4  -6   1  497.05   16.40
   4  -6   1  518.15   17.20
   4  -6   1  506.75   18.30
  -5   6  -1   28.30    5.60
  -5   6  -1   36.00    6.30
  -5   6  -1   30.50    5.40
  -5   6  -1   33.80    5.90
  -5   6  -1   25.60    4.90
  -5   6  -1   28.30    5.00
  -5   6  -1   27.00    6.30
   5  -6   1   32.60    5.70
   5  -6   1   31.30    3.30
   5  -6   1   38.60    7.80
   5  -6   1   32.90    3.40
   5  -6   1   23.70    4.50
  -6   6  -1   19.10    4.90
  -6   6  -1   24.70    6.80
  -6   6  -1   28.50    5.60
  -6   6  -1   26.90    5.50
  -6   6  -1   32.20    6.90
  -6   6  -1   23.90    5.60
  -6   6  -1   12.50    4.70
   6  -6   1   30.90    5.90
   6  -6   1   25.60    4.20
   6  -6   1   34.00    6.40
   6  -6   1   25.70    6.10
  -7   6  -1  259.27   15.70
  -7   6  -1  298.77   16.00
  -7   6  -1  288.47   15.20
  -7   6  -1  292.77   18.00
  -7   6  -1  266.57   17.30
  -7   6  -1  277.97   16.90
  -7   6  -1  262.17   15.90
   7  -6   1  271.37   17.60
   7  -6   1  295.67   16.00
   7  -6   1  294.57   12.80
   7  -6   1  273.87   15.00
   7  -6   1  281.07   16.40
  -8   6  -1  109.79   12.30
  -8   6  -1   97.59   14.20
  -8   6  -1   85.89   11.40
  -8   6  -1   98.89   11.00
  -8   6  -1  114.99   12.70
  -8   6  -1  109.49   11.30
  -8   6  -1  117.99   11.30
   8  -6   1   98.89    9.20
   8  -6   1   92.39   12.50
   8  -6   1   89.99   13.80
   8  -6   1   99.69   10.20
  -9   6  -1   94.99   13.90
  -9   6  -1  103.59   13.00
  -9   6  -1  137.19   13.80
  -9   6  -1  111.39   11.90
  -9   6  -1   90.29   14.20
  -9   6  -1  144.39   15.30
  -9   6  -1   85.49   12.50
   9  -6   1  114.79   11.40
   9  -6   1  143.29   13.50
   9  -6   1  122.89   13.40
   9  -6   1  118.69   10.90
   9  -6   1  117.89   10.30
   9  -6   1  129.89   14.50
 -10   6  -1  247.08   19.80
 -10   6  -1  253.17   20.80
 -10   6  -1  247.28   18.40
 -10   6  -1  226.38   19.50
 -10   6  -1  208.68   17.80
  10  -6   1  233.58   15.80
  10  -6   1  272.37   20.40
  10  -6   1  264.27   15.50
 -11   6  -1   83.19   14.10
 -11   6  -1  106.29   16.90
 -11   6  -1   88.39   15.10
 -11   6  -1   91.49   14.40
  11  -6   1   98.09   12.70
  11  -6   1   87.59   14.50
 -12   6  -1   28.60   12.70
 -12   6  -1   39.90   10.70
 -12   6  -1   28.70    9.20
 -12   6  -1   42.30   12.50
  12  -6   1   33.90    8.80
  12  -6   1   47.60   11.60
  12  -6   1   28.60   10.60
  12   5  -1   -0.20    5.90
  12   5  -1   12.40    8.80
  12   5  -1    3.90    9.00
  12   5  -1   -4.50    6.90
  12   5  -1   12.50    8.10
  12   5  -1    8.10    9.20
 -12  -5   1   -0.10    4.90
 -12  -5   1   10.40    9.70
 -12  -5   1   -0.10    6.80
  11   5  -1   39.70   11.40
  11   5  -1   21.10    7.90
  11   5  -1   37.80   11.50
  11   5  -1   37.70    7.60
  11   5  -1   17.40    9.80
  11   5  -1   21.20    9.50
 -11  -5   1   69.59   14.50
 -11  -5   1   26.00    8.00
 -11  -5   1   33.00    8.70
 -11  -5   1   46.00    8.60
  10   5  -1    0.40    3.50
  10   5  -1    2.10    5.40
  10   5  -1   -4.00    4.60
  10   5  -1   21.50    7.10
  10   5  -1   -3.00    4.50
  10   5  -1  -11.50    4.70
 -10  -5   1    2.00    3.50
 -10  -5   1    1.20    4.00
   9   5  -1   57.79   13.10
   9   5  -1   63.99   13.90
   9   5  -1   61.79    8.90
   9   5  -1   70.29   11.90
   9   5  -1   57.79   11.10
  -9  -5   1   51.29    9.90
  -9  -5   1   70.59   14.60
  -9  -5   1   66.39   10.30
  -9  -5   1   62.79   10.50
  -9  -5   1   77.19    9.80
  -9  -5   1   53.19   11.20
   8   5  -1   83.29   11.40
   8   5  -1  105.09   14.50
   8   5  -1   91.09   12.70
   8   5  -1   77.59   13.00
   8   5  -1   85.49   13.20
   8   5  -1   81.09    8.10
   8   5  -1   95.59   13.10
  -8  -5   1  122.89   11.30
  -8  -5   1   69.79   11.90
  -8  -5   1   91.89   10.00
  -8  -5   1  100.99    8.90
  -8  -5   1   94.69   16.40
  -8  -5   1   88.99   11.50
   7   5  -1  470.95   22.80
   7   5  -1  500.35   23.70
   7   5  -1  518.95   18.00
   7   5  -1  468.45   24.70
   7   5  -1  465.75   21.20
   7   5  -1  451.95   24.40
   7   5  -1  477.75   26.60
   7   5  -1  498.55   23.80
  -7  -5   1  508.35   17.80
  -7  -5   1  451.85   24.40
  -7  -5   1  524.45   20.90
  -7  -5   1  481.45   23.60
  -7  -5   1  493.55   21.20
  -7  -5   1  454.35   20.20
  -7  -5   1  508.95   25.10
   6   5  -1  185.48   12.40
   6   5  -1  184.18   13.60
   6   5  -1  198.98   13.90
   6   5  -1  193.38   15.90
   6   5  -1  196.68    9.90
   6   5  -1  200.38   14.80
   6   5  -1  187.98   13.60
   6   5  -1  176.88   14.40
  -6  -5   1  200.08   12.20
  -6  -5   1  188.48    9.80
  -6  -5   1  210.58   14.90
  -6  -5   1  212.78   12.10
  -6  -5   1  207.08   12.30
  -6  -5   1  178.18   13.50
  -6  -5   1  198.38   14.90
   5   5  -1  417.16   16.40
   5   5  -1  434.06   20.40
   5   5  -1  443.16   19.00
   5   5  -1  454.05   14.00
   5   5  -1  451.85   21.20
   5   5  -1  427.96   17.60
   5   5  -1  428.06   22.40
   5   5  -1  467.05   19.40
  -5  -5   1  429.56   16.90
  -5  -5   1  439.86   16.10
  -5  -5   1  435.06   19.70
  -5  -5   1  405.36   18.60
  -5  -5   1  430.26   20.80
  -5  -5   1  450.95   16.80
   4   5  -1  158.68   10.10
   4   5  -1  149.29    9.10
   4   5  -1  138.29   10.40
   4   5  -1  161.38   11.80
   4   5  -1  150.48    6.80
   4   5  -1  144.49    9.80
   4   5  -1  145.09   12.20
   4   5  -1  137.69    8.30
  -4  -5   1  148.49    7.80
  -4  -5   1  146.59   10.10
  -4  -5   1  143.29   11.90
  -4  -5   1  154.28    8.30
  -4  -5   1  159.68    9.10
   3   5  -1 1209.18   29.40
   3   5  -1 1200.18   27.80
   3   5  -1 1171.68   35.90
   3   5  -1 1196.18   33.30
   3   5  -1 1187.08   27.70
   3   5  -1 1192.18   24.00
   3   5  -1 1179.28   28.90
   3   5  -1 1138.19   30.40
  -3  -5   1 1187.98   24.40
  -3  -5   1 1134.59   28.70
  -3  -5   1 1193.28   29.80
  -3  -5   1 1159.98   24.70
  -3  -5   1 1207.28   28.40
  -3  -5   1 1172.68   33.30
   2   5  -1 1857.21   36.50
   2   5  -1 1874.31   37.60
   2   5  -1 1911.81   38.40
   2   5  -1 1901.61   43.90
   2   5  -1 1901.91   38.10
   2   5  -1 1861.61   34.70
   2   5  -1 1819.42   39.20
  -2  -5   1 1819.02   43.30
  -2  -5   1 1880.11   37.60
  -2  -5   1 1904.51   38.90
  -2  -5   1 1814.52   37.90
   1   5  -1  309.97   13.30
   1   5  -1  315.67   11.10
   1   5  -1  304.77    9.60
   1   5  -1  314.47    7.80
   1   5  -1  320.27    8.20
   1   5  -1  324.87    9.10
  -1  -5   1  310.77    8.30
  -1  -5   1  314.77   13.40
  -1  -5   1  323.77   11.40
  -1  -5   1  311.97    8.20
   0   5  -1 2399.56   46.80
   0   5  -1 2487.55   50.69
   0   5  -1 2454.15   48.40
  -1   5  -1    2.90    0.90
  -1   5  -1    1.90    1.90
  -1   5  -1    0.90    1.30
  -2   5  -1 2576.14   46.00
  -2   5  -1 2658.53   53.79
  -2   5  -1 2586.84   47.80
  -2   5  -1 2732.13   50.19
  -2   5  -1 2575.74   45.50
  -2   5  -1 2660.83   48.60
  -2   5  -1 2635.84   48.90
   2  -5   1 2650.63   50.59
   2  -5   1 2610.24   46.20
  -3   5  -1  156.38    9.70
  -3   5  -1  146.19    7.70
  -3   5  -1  160.68    8.30
  -3   5  -1  169.68    8.00
  -3   5  -1  156.08    7.20
  -3   5  -1  144.79    6.60
   3  -5   1  157.38    7.20
   3  -5   1  154.18    9.70
   3  -5   1  147.29    7.40
   3  -5   1  151.68    7.90
  -4   5  -1   53.79    7.00
  -4   5  -1   52.49    5.50
  -4   5  -1   52.39    5.80
  -4   5  -1   41.30    5.50
  -4   5  -1   42.80    5.70
  -4   5  -1   45.60    5.80
  -4   5  -1   51.39    5.10
   4  -5   1   46.20    5.00
   4  -5   1   54.89    3.80
   4  -5   1   41.70    6.20
   4  -5   1   51.69    5.30
   4  -5   1   46.70    5.30
   4  -5   1   46.50    3.70
  -5   5  -1  309.97   14.80
  -5   5  -1  357.56   15.40
  -5   5  -1  320.77   15.90
  -5   5  -1  296.27   13.10
  -5   5  -1  275.67   14.70
  -5   5  -1  352.46   14.00
  -5   5  -1  301.27   14.10
   5  -5   1  295.07   11.60
   5  -5   1  305.37   13.80
   5  -5   1  302.17   11.10
   5  -5   1  318.47   13.70
   5  -5   1  326.97   16.40
  -6   5  -1   -0.80    2.30
  -6   5  -1   -1.40    2.90
  -6   5  -1    3.40    3.70
  -6   5  -1   -0.10    2.80
  -6   5  -1    0.40    2.40
  -6   5  -1    1.80    2.90
  -6   5  -1    2.40    3.10
   6  -5   1    3.10    2.90
   6  -5   1    0.80    2.30
   6  -5   1    1.10    3.00
   6  -5   1    7.10    3.60
   6  -5   1   -2.40    2.10
   6  -5   1   -0.80    2.30
  -7   5  -1  444.86   20.50
  -7   5  -1  427.66   22.20
  -7   5  -1  455.35   19.30
  -7   5  -1  429.66   20.40
  -7   5  -1  420.36   19.30
  -7   5  -1  429.96   21.30
   7  -5   1  460.05   22.40
   7  -5   1  437.46   16.90
   7  -5   1  402.06   17.50
   7  -5   1  435.06   20.10
   7  -5   1  417.16   21.00
   7  -5   1  420.36   18.70
  -8   5  -1    5.70    4.50
  -8   5  -1    1.80    4.00
  -8   5  -1    4.20    4.40
  -8   5  -1    3.70    4.70
  -8   5  -1    0.00    4.00
  -8   5  -1    3.20    4.10
  -8   5  -1    4.30    4.40
   8  -5   1    0.80    4.00
   8  -5   1    2.60    3.20
   8  -5   1    5.60    4.20
   8  -5   1    3.20    3.60
   8  -5   1    2.60    4.20
   8  -5   1    5.50    4.70
  -9   5  -1   35.40    8.90
  -9   5  -1   36.40    7.20
  -9   5  -1   40.80    9.60
  -9   5  -1   35.60    8.40
  -9   5  -1   59.09   11.20
  -9   5  -1   32.10    9.50
   9  -5   1   41.90    8.80
   9  -5   1   40.70    9.20
   9  -5   1   38.30    7.30
   9  -5   1   41.40    9.30
   9  -5   1   33.20    7.30
   9  -5   1   24.80    7.20
 -10   5  -1   68.09   12.90
 -10   5  -1   81.29   13.70
 -10   5  -1   46.40    9.50
 -10   5  -1   66.09   12.90
 -10   5  -1   57.79   10.50
  10  -5   1   67.19   10.60
  10  -5   1   65.69   10.10
  10  -5   1   65.29   12.70
 -11   5  -1    0.80    6.00
 -11   5  -1    8.20    7.40
 -11   5  -1   11.30    7.70
 -11   5  -1    3.60    5.60
  11  -5   1    2.30    4.60
  11  -5   1   -4.00    5.60
 -12   5  -1   19.90    8.90
 -12   5  -1   32.70   11.20
 -12   5  -1   26.10    8.80
 -12   5  -1   28.00   13.00
  12  -5   1   41.10   12.70
  12  -5   1   19.50    8.20
 -13   5  -1    8.70    9.80
 -13   5  -1  -16.60   10.60
 -13   5  -1   -5.70    6.40
 -13   5  -1   13.80    7.60
  13  -5   1    2.90    6.70
  13  -5   1   -4.40    8.60
  12   4  -1    1.60   10.80
  12   4  -1   11.50   12.30
  12   4  -1   -1.20    8.90
  12   4  -1   15.70    9.60
  12   4  -1   -7.90    4.80
  12   4  -1    0.10    4.70
 -12  -4   1   -3.60    4.90
 -12  -4   1   -7.00    5.80
 -12  -4   1    8.60   10.40
  11   4  -1   10.10    6.90
  11   4  -1    9.40    5.10
  11   4  -1    0.60    5.40
  11   4  -1    0.70    5.40
  11   4  -1    0.60    5.10
  11   4  -1   20.80    8.60
 -11  -4   1    3.90    4.50
 -11  -4   1   10.70    6.60
 -11  -4   1   -2.40    6.30
 -11  -4   1    8.50    5.50
  10   4  -1   67.39   10.20
  10   4  -1   46.80   11.20
  10   4  -1   45.60   11.70
  10   4  -1   46.40   11.10
  10   4  -1   36.10   15.70
  10   4  -1   55.89   12.90
 -10  -4   1   35.80    7.60
 -10  -4   1   31.70    7.50
 -10  -4   1   59.69   11.30
 -10  -4   1   43.60   10.90
   9   4  -1  150.88   14.70
   9   4  -1  160.18   13.90
   9   4  -1  150.48   16.50
   9   4  -1  170.18   16.80
   9   4  -1  149.49   11.70
   9   4  -1  144.59   15.50
  -9  -4   1  161.28   13.90
  -9  -4   1  152.98   13.90
  -9  -4   1  164.28   16.60
  -9  -4   1  156.78   13.30
  -9  -4   1  188.58   17.40
  -9  -4   1  186.68   12.80
   8   4  -1    2.50    4.50
   8   4  -1    5.30    4.80
   8   4  -1    2.80    4.40
   8   4  -1    0.40    3.60
   8   4  -1    6.20    4.70
   8   4  -1   -2.00    3.40
  -8  -4   1    2.80    4.60
  -8  -4   1   -2.60    4.30
  -8  -4   1    2.60    3.90
  -8  -4   1   -2.30    3.40
  -8  -4   1    4.80    4.60
  -8  -4   1    3.00    3.40
   7   4  -1   10.70    5.10
   7   4  -1   28.10    7.40
   7   4  -1   24.90    6.70
   7   4  -1   24.10    6.10
   7   4  -1   15.30    6.20
   7   4  -1   40.00    8.30
   7   4  -1   18.40    7.40
   7   4  -1   21.10    4.70
  -7  -4   1   26.30    6.40
  -7  -4   1   34.70    7.80
  -7  -4   1   27.60    6.90
  -7  -4   1   32.10    6.40
  -7  -4   1   23.30    7.20
  -7  -4   1   26.10    5.40
  -7  -4   1   31.10    6.60
   6   4  -1  293.87   12.40
   6   4  -1  251.47   15.30
   6   4  -1  278.07   17.00
   6   4  -1  280.57   16.00
   6   4  -1  271.47   15.90
   6   4  -1  274.37   17.80
   6   4  -1  267.17   14.50
   6   4  -1  310.67   17.90
  -6  -4   1  268.47   16.70
  -6  -4   1  284.37   12.30
  -6  -4   1  271.57   14.40
  -6  -4   1  253.47   13.50
  -6  -4   1  275.07   14.00
  -6  -4   1  252.07   16.40
  -6  -4   1  284.37   16.40
   5   4  -1   90.29    7.80
   5   4  -1   97.99    8.90
   5   4  -1   81.49    8.40
   5   4  -1   93.49    6.40
   5   4  -1   97.49    9.50
   5   4  -1   92.69    9.40
   5   4  -1   83.09    9.60
  -5  -4   1   97.29    9.00
  -5  -4   1   86.39    7.40
  -5  -4   1   98.69    6.70
  -5  -4   1   98.29    9.60
  -5  -4   1   81.09    8.70
  -5  -4   1   90.29    7.80
  -5  -4   1   88.69    7.50
   4   4  -1  195.48   13.20
   4   4  -1  222.88   13.30
   4   4  -1  220.68   10.00
   4   4  -1  186.78   11.80
   4   4  -1  214.98   11.30
   4   4  -1  199.88   10.30
   4   4  -1  215.48    8.40
   4   4  -1  204.78   11.30
  -4  -4   1  211.88   11.60
  -4  -4   1  214.98   10.20
  -4  -4   1  207.58    9.70
  -4  -4   1  217.38    8.60
  -4  -4   1  213.08   12.70
  -4  -4   1  216.28   10.10
  -4  -4   1  236.18   12.60
   3   4  -1  430.16   13.30
   3   4  -1  398.46   14.50
   3   4  -1  432.56   18.50
   3   4  -1  439.26   15.90
   3   4  -1  417.86   11.30
   3   4  -1  437.86   13.90
   3   4  -1  420.46   14.60
   3   4  -1  427.66   16.80
  -3  -4   1  417.66   16.80
  -3  -4   1  429.26   13.60
  -3  -4   1  414.96   12.40
  -3  -4   1  421.56   15.30
  -3  -4   1  410.66   12.80
   2   4  -1    2.20    1.70
   2   4  -1    2.30    1.50
   2   4  -1    2.60    1.40
   2   4  -1    0.60    1.40
   2   4  -1    0.90    1.60
   2   4  -1    4.10    2.00
   2   4  -1    0.50    1.80
  -2  -4   1    3.30    1.30
  -2  -4   1    3.20    1.20
  -2  -4   1    2.00    2.30
  -2  -4   1    1.80    1.70
  -2  -4   1    3.90    1.80
  -2  -4   1    1.90    2.00
   1   4  -1  532.05   11.60
   1   4  -1  548.55   14.10
   1   4  -1  532.95   16.50
   1   4  -1  542.85   13.30
   1   4  -1  539.65   12.70
   1   4  -1  541.55   11.30
  -1  -4   1  538.75   12.40
  -1  -4   1  547.85   12.30
  -1  -4   1  556.14   16.80
  -1  -4   1  564.54   14.40
   0   4  -1  493.95   13.80
   0   4  -1  529.05   15.30
  -1   4  -1 1294.67   23.60
  -1   4  -1 1315.27   28.80
  -1   4  -1 1293.67   23.80
  -1   4  -1 1347.07   27.50
  -2   4  -1 1304.37   25.90
  -2   4  -1 1330.37   25.30
  -2   4  -1 1420.56   28.30
  -2   4  -1 1315.07   25.10
  -2   4  -1 1321.77   27.20
  -2   4  -1 1310.57   27.70
  -2   4  -1 1359.56   31.00
   2  -4   1 1328.47   26.70
   2  -4   1 1355.66   28.50
   2  -4   1 1351.86   31.20
   2  -4   1 1291.57   26.10
  -3   4  -1    3.70    1.80
  -3   4  -1    4.60    2.10
  -3   4  -1    5.60    2.30
  -3   4  -1   10.20    2.70
  -3   4  -1    5.50    2.20
  -3   4  -1    5.20    2.60
   3  -4   1    9.80    2.50
   3  -4   1    7.80    1.70
   3  -4   1    8.10    2.40
   3  -4   1   10.30    2.90
   3  -4   1    9.40    1.90
   3  -4   1    6.10    2.10
  -4   4  -1   35.90    4.80
  -4   4  -1   40.70    6.70
  -4   4  -1   30.50    4.90
  -4   4  -1   29.60    5.30
  -4   4  -1   42.90    6.00
  -4   4  -1   43.90    5.30
  -4   4  -1   37.90    5.40
   4  -4   1   33.30    4.40
   4  -4   1   35.10    4.20
   4  -4   1   40.10    5.30
   4  -4   1   45.50    7.00
   4  -4   1   44.30    5.10
  -5   4  -1   20.20    4.10
  -5   4  -1   13.50    4.50
  -5   4  -1   14.30    3.90
  -5   4  -1   20.80    5.30
  -5   4  -1   21.20    5.30
  -5   4  -1   20.60    4.20
  -5   4  -1   18.60    4.70
   5  -4   1   24.60    6.70
   5  -4   1   16.70    3.60
   5  -4   1   15.90    4.60
   5  -4   1   25.50    5.00
   5  -4   1   18.30    4.30
   5  -4   1   15.20    3.80
  -6   4  -1   49.80    8.30
  -6   4  -1   43.50    6.90
  -6   4  -1   69.79   10.70
  -6   4  -1   40.40    6.30
  -6   4  -1   38.70    6.70
  -6   4  -1   32.30    6.20
  -6   4  -1   46.30    7.80
   6  -4   1   49.00    6.60
   6  -4   1   62.49    8.50
   6  -4   1   49.80    6.90
   6  -4   1   52.59    8.50
   6  -4   1   54.59    6.70
   6  -4   1   51.89    8.90
  -7   4  -1   37.10    7.80
  -7   4  -1   39.40    8.10
  -7   4  -1   44.10    7.70
  -7   4  -1   57.79    8.70
  -7   4  -1   55.09   10.00
  -7   4  -1   24.60    5.70
  -7   4  -1   31.30    6.30
   7  -4   1   47.00    6.80
   7  -4   1   34.20    7.20
   7  -4   1   38.00    7.30
   7  -4   1   28.40    5.40
   7  -4   1   56.09    8.30
   7  -4   1   52.59    9.60
  -8   4  -1    2.60    5.50
  -8   4  -1    1.10    3.30
  -8   4  -1   10.20    4.60
  -8   4  -1    4.40    4.40
  -8   4  -1    7.70    3.40
  -8   4  -1    6.60    5.40
  -8   4  -1   15.70    5.70
   8  -4   1    7.90    4.40
   8  -4   1   10.10    2.60
   8  -4   1    3.40    3.40
   8  -4   1   22.00    6.80
   8  -4   1   14.80    5.60
   8  -4   1   15.00    5.40
   8  -4   1    8.90    5.60
  -9   4  -1   53.89    9.60
  -9   4  -1   54.09    9.80
  -9   4  -1   52.59   10.10
  -9   4  -1   75.19   12.70
  -9   4  -1   67.19   10.90
  -9   4  -1   68.89   12.80
   9  -4   1   77.49   10.20
   9  -4   1   45.70   10.10
   9  -4   1   66.39   10.50
   9  -4   1   73.49    5.70
   9  -4   1   54.59    9.40
   9  -4   1   63.79   10.80
 -10   4  -1   21.00    8.00
 -10   4  -1   26.40    8.60
 -10   4  -1   32.70    8.50
 -10   4  -1   23.40    7.60
  10  -4   1   30.80    4.70
  10  -4   1   37.70    8.90
  10  -4   1   42.50   10.20
  10  -4   1   31.90   11.10
  10  -4   1   14.00    7.30
  10  -4   1   27.00    8.30
  10  -4   1   10.30    7.00
 -11   4  -1   77.99   13.30
 -11   4  -1   92.89   15.90
 -11   4  -1  103.29   16.50
 -11   4  -1   78.89   12.90
  11  -4   1  104.59   16.40
  11  -4   1   91.69    7.10
  11  -4   1  110.09   13.60
  11  -4   1   93.99   13.50
 -12   4  -1   63.29   13.00
 -12   4  -1   44.10   13.30
 -12   4  -1   51.69   13.20
 -12   4  -1   64.89   12.90
  12  -4   1   98.69   17.90
  12  -4   1   60.49   12.10
 -13   4  -1   14.30    7.30
 -13   4  -1    5.40   11.30
 -13   4  -1    5.40    9.70
 -13   4  -1   -6.20    8.00
  13  -4   1    1.50    9.10
  13  -4   1   -4.80    6.40
  12   3  -1   -1.00    5.10
  12   3  -1    8.70    6.90
  12   3  -1    0.40    6.90
  12   3  -1    9.50    8.20
  12   3  -1   10.10    9.40
  12   3  -1   13.90    7.30
 -12  -3   1   -8.70    8.20
 -12  -3   1    6.50    7.40
 -12  -3   1    0.60    5.40
  11   3  -1  130.79   18.00
  11   3  -1  117.19   19.20
  11   3  -1  101.09   16.10
  11   3  -1  111.49   15.70
  11   3  -1  130.49   13.10
  11   3  -1  136.09   18.90
 -11  -3   1  152.38   15.70
 -11  -3   1   90.19   15.20
 -11  -3   1  127.59   13.20
 -11  -3   1   95.39   13.60
  10   3  -1   69.89   13.00
  10   3  -1   93.79   15.20
  10   3  -1   94.59   10.70
  10   3  -1   68.79   11.50
  10   3  -1   77.59   13.30
  10   3  -1   95.59   15.10
 -10  -3   1   60.49   12.40
 -10  -3   1  110.99   11.60
 -10  -3   1   85.29   11.70
 -10  -3   1   73.19   13.80
 -10  -3   1   77.99   12.80
   9   3  -1   45.70    9.80
   9   3  -1   32.40    9.40
   9   3  -1   31.80    8.80
   9   3  -1   51.69   10.90
   9   3  -1   35.80    9.60
   9   3  -1   47.80    7.80
  -9  -3   1   47.40    9.30
  -9  -3   1   48.30   10.20
  -9  -3   1   44.80    9.50
  -9  -3   1   42.70    8.60
  -9  -3   1   21.70    8.10
  -9  -3   1   44.10    8.20
   8   3  -1   72.19    9.80
   8   3  -1   67.19   10.00
   8   3  -1   49.30    9.20
   8   3  -1   58.69   10.70
   8   3  -1   58.39   10.40
   8   3  -1   37.60    8.20
   8   3  -1   43.20    9.30
  -8  -3   1   59.19    9.60
  -8  -3   1   65.49   10.60
  -8  -3   1   70.09   10.60
  -8  -3   1   64.79    8.70
  -8  -3   1   72.59   12.20
  -8  -3   1   64.09    9.80
   7   3  -1   25.00    5.70
   7   3  -1   27.30    7.10
   7   3  -1   18.50    4.90
   7   3  -1   27.30    6.90
   7   3  -1   20.20    5.30
   7   3  -1   18.30    5.80
   7   3  -1   19.40    5.70
   7   3  -1   27.80    7.80
  -7  -3   1   29.50    7.30
  -7  -3   1   20.30    5.60
  -7  -3   1   14.50    5.50
  -7  -3   1   28.90    6.70
  -7  -3   1   33.80    8.00
  -7  -3   1   30.00    6.10
   6   3  -1  138.09    8.80
   6   3  -1  134.89   11.10
   6   3  -1  125.69   11.20
   6   3  -1  118.59   11.30
   6   3  -1  123.29   11.60
   6   3  -1  140.09   11.40
   6   3  -1  146.49   10.50
  -6  -3   1  135.09    9.60
  -6  -3   1  143.39   12.10
  -6  -3   1  135.09    8.70
  -6  -3   1  125.59   10.20
  -6  -3   1  116.49   10.80
  -6  -3   1  128.99   11.20
  -6  -3   1  129.99    9.80
   5   3  -1   11.30    4.60
   5   3  -1    6.40    3.20
   5   3  -1   12.00    4.70
   5   3  -1   13.70    4.10
   5   3  -1   14.80    4.60
   5   3  -1   10.20    4.20
   5   3  -1    9.50    4.10
   5   3  -1   10.40    3.00
  -5  -3   1   14.00    3.60
  -5  -3   1   11.20    3.60
  -5  -3   1   12.70    4.20
  -5  -3   1    5.50    3.60
  -5  -3   1   12.30    3.90
  -5  -3   1   14.00    4.40
  -5  -3   1   14.10    3.90
   4   3  -1  192.88    9.80
   4   3  -1  197.38    8.30
   4   3  -1  201.78   10.90
   4   3  -1  184.48   10.40
   4   3  -1  203.28   11.80
   4   3  -1  193.78   12.20
   4   3  -1  194.28   11.40
  -4  -3   1  195.28   10.90
  -4  -3   1  194.58    9.20
  -4  -3   1  197.28   11.50
  -4  -3   1  196.48   11.40
  -4  -3   1  199.68    9.70
  -4  -3   1  189.58    9.90
  -4  -3   1  205.68    8.50
   3   3  -1 1921.31   40.60
   3   3  -1 1894.71   38.00
   3   3  -1 1908.41   41.00
   3   3  -1 1929.01   36.50
   3   3  -1 1968.30   39.50
   3   3  -1 1900.91   44.80
   3   3  -1 1896.01   42.70
   3   3  -1 1918.41   42.30
  -3  -3   1 2000.30   39.50
  -3  -3   1 1917.61   41.20
  -3  -3   1 1926.61   36.80
  -3  -3   1 1966.40   38.50
  -3  -3   1 2002.50   38.40
  -3  -3   1 1876.31   43.00
  -3  -3   1 1892.61   41.90
   2   3  -1  437.86   12.60
   2   3  -1  454.55   13.20
   2   3  -1  461.65   11.70
   2   3  -1  460.95   11.00
   2   3  -1  431.76   15.90
   2   3  -1  459.65   12.20
   2   3  -1  477.35   15.00
   2   3  -1  461.05   13.80
  -2  -3   1  470.95   15.00
  -2  -3   1  447.16   11.60
  -2  -3   1  439.86   13.40
  -2  -3   1  457.95   11.30
  -2  -3   1  480.05   12.10
   1   3  -1 7919.21  132.79
   1   3  -1 7793.02  138.29
   1   3  -1 8070.99  130.79
   1   3  -1 8038.80  132.29
  -1  -3   1 7971.50  132.19
  -1  -3   1 8133.79  132.79
   0   3  -1    9.20    2.00
   0   3  -1    2.00    1.30
  -1   3  -1  402.66   10.70
  -1   3  -1  378.76    9.70
  -1   3  -1  382.46   11.60
  -1   3  -1  393.66    8.90
  -1   3  -1  384.36    9.20
   1  -3   1  387.26    8.30
   1  -3   1  410.06   10.90
   1  -3   1  380.66    8.70
  -2   3  -1 2121.29   39.60
  -2   3  -1 2085.69   42.20
  -2   3  -1 2062.49   40.30
  -2   3  -1 2086.19   38.80
  -2   3  -1 2057.29   37.80
  -2   3  -1 2097.79   39.70
   2  -3   1 2034.10   39.70
   2  -3   1 2092.39   42.40
   2  -3   1 2058.39   36.40
   2  -3   1 2048.50   38.90
   2  -3   1 2093.49   39.80
   2  -3   1 2014.20   36.80
  -3   3  -1  216.98   10.10
  -3   3  -1  225.48   10.50
  -3   3  -1  248.88    9.80
  -3   3  -1  225.68    9.20
  -3   3  -1  218.88    9.30
  -3   3  -1  230.28   10.00
  -3   3  -1  226.98    8.80
   3  -3   1  233.38    9.60
   3  -3   1  201.38   10.90
   3  -3   1  221.98    8.10
   3  -3   1  226.78    8.60
   3  -3   1  219.78   10.50
   3  -3   1  244.38    9.60
  -4   3  -1  179.48    9.20
  -4   3  -1  174.18   10.20
  -4   3  -1  153.78    8.50
  -4   3  -1  170.18    9.60
  -4   3  -1  169.18   10.40
  -4   3  -1  194.78   10.00
  -4   3  -1  164.48    9.70
   4  -3   1  174.78   10.20
   4  -3   1  160.28    9.30
   4  -3   1  171.48    9.10
   4  -3   1  170.68   10.20
   4  -3   1  167.18    8.80
   4  -3   1  165.38    8.10
  -5   3  -1   94.29    7.80
  -5   3  -1   87.39    8.50
  -5   3  -1   96.69    8.00
  -5   3  -1   82.79    7.80
  -5   3  -1   85.69    8.10
  -5   3  -1   92.39    7.60
  -5   3  -1   97.09    9.20
   5  -3   1   95.49    7.80
   5  -3   1   85.79    6.70
   5  -3   1   88.79    4.70
   5  -3   1   82.59    7.80
   5  -3   1   87.69    7.30
   5  -3   1   86.19    8.10
   5  -3   1   77.09    8.10
  -6   3  -1   25.20    5.90
  -6   3  -1   13.60    3.90
  -6   3  -1   27.70    5.80
  -6   3  -1   26.80    5.80
  -6   3  -1   26.90    5.60
  -6   3  -1   23.10    6.30
  -6   3  -1   25.30    5.60
   6  -3   1   23.60    5.80
   6  -3   1   33.90    4.30
   6  -3   1   29.90    5.90
   6  -3   1   51.39    8.60
   6  -3   1   20.00    4.70
   6  -3   1   16.00    4.40
   6  -3   1   26.00    6.50
   6  -3   1   21.30    4.70
  -7   3  -1   33.70    6.90
  -7   3  -1   30.30    6.10
  -7   3  -1   30.80    7.00
  -7   3  -1   23.40    5.70
  -7   3  -1   31.90    6.60
  -7   3  -1   39.90    8.40
  -7   3  -1   36.60    7.40
   7  -3   1   40.90    7.20
   7  -3   1   36.80    6.60
   7  -3   1   47.00    8.60
   7  -3   1   42.00    7.70
   7  -3   1   37.80    8.20
   7  -3   1   41.40    7.30
   7  -3   1   40.80    5.30
   7  -3   1   20.60    5.00
  -8   3  -1  127.99   13.40
  -8   3  -1  143.39   14.50
  -8   3  -1  115.79   11.50
  -8   3  -1  117.59   12.00
  -8   3  -1  102.69   11.00
  -8   3  -1  108.59   11.60
   8  -3   1  121.49   12.10
   8  -3   1  135.69   12.50
   8  -3   1  118.89   12.00
   8  -3   1  118.69   12.70
   8  -3   1  103.59   10.00
   8  -3   1  112.69   11.50
   8  -3   1  112.09    7.80
   8  -3   1  118.59   11.30
  -9   3  -1  199.78   17.90
  -9   3  -1  238.08   17.10
  -9   3  -1  223.68   16.70
  -9   3  -1  213.08   18.70
  -9   3  -1  214.68   17.90
  -9   3  -1  212.08   16.40
   9  -3   1  239.68   16.50
   9  -3   1  203.18   16.60
   9  -3   1  205.78   14.10
   9  -3   1  212.48   18.00
   9  -3   1  215.68   16.60
   9  -3   1  210.68   16.10
   9  -3   1  211.98   11.60
 -10   3  -1    4.70    6.00
 -10   3  -1    2.60    4.30
 -10   3  -1    3.10    4.10
 -10   3  -1   -4.90    4.30
 -10   3  -1    1.10    4.00
 -10   3  -1    0.40    4.70
  10  -3   1   -1.90    4.70
  10  -3   1   -0.90    3.90
  10  -3   1    3.00    4.70
  10  -3   1   -0.60    2.70
  10  -3   1    0.60    5.70
  10  -3   1    2.30    4.70
 -11   3  -1   20.90    9.10
 -11   3  -1   58.59   13.00
 -11   3  -1   35.90    9.80
 -11   3  -1   35.30    9.90
  11  -3   1   21.30    8.50
  11  -3   1   25.60    5.90
  11  -3   1   15.00    7.40
 -12   3  -1  102.29   17.40
 -12   3  -1   97.39   15.60
 -12   3  -1   92.89   16.10
 -12   3  -1  103.69   20.20
  12  -3   1   98.79    9.50
  12  -3   1  133.19   21.10
  12  -3   1   83.59   14.30
 -13   3  -1   -8.20    9.00
 -13   3  -1   14.80    8.20
 -13   3  -1    1.70    6.60
  13  -3   1   -0.60    3.40
  13  -3   1   11.00    7.80
  13  -3   1    0.20    9.40
  13   2  -1   -2.70    6.20
  13   2  -1    5.60    7.10
  13   2  -1   14.10    8.00
  13   2  -1    4.10    7.00
 -13  -2   1    1.60    6.40
 -13  -2   1    4.20   10.00
  12   2  -1   49.99   11.50
  12   2  -1   53.29   11.20
  12   2  -1   51.99   13.70
  12   2  -1   56.09   12.40
  12   2  -1   49.20   14.30
 -12  -2   1   90.99   17.40
 -12  -2   1   42.30    9.60
 -12  -2   1   64.79   12.80
  11   2  -1   32.90    8.70
  11   2  -1   30.50    9.60
  11   2  -1   41.00    9.10
  11   2  -1   40.80   11.40
  11   2  -1   29.30   10.10
  11   2  -1   28.20    8.90
 -11  -2   1   29.80   10.20
 -11  -2   1   35.00    8.10
 -11  -2   1   16.60    8.20
 -11  -2   1   17.90   13.40
 -11  -2   1   36.30    8.80
  10   2  -1   31.10    9.60
  10   2  -1   28.30    6.90
  10   2  -1   30.70    7.90
  10   2  -1   33.10   11.30
  10   2  -1   28.50    9.70
  10   2  -1   35.20    9.70
  10   2  -1   19.10    7.50
 -10  -2   1   20.80    6.00
 -10  -2   1   22.40    8.20
 -10  -2   1   33.20    7.80
 -10  -2   1   43.00    9.30
   9   2  -1   16.90    6.80
   9   2  -1   10.40    5.90
   9   2  -1   17.40    6.10
   9   2  -1   18.90    6.40
   9   2  -1    4.50    5.30
   9   2  -1   12.90    6.30
  -9  -2   1    7.70    4.40
  -9  -2   1    9.40    4.60
  -9  -2   1    7.70    6.50
  -9  -2   1    9.20    5.80
  -9  -2   1   20.00    7.50
  -9  -2   1   14.90    6.10
   8   2  -1   19.10    6.90
   8   2  -1   30.20    6.50
   8   2  -1   16.60    6.10
   8   2  -1   28.90    8.30
   8   2  -1   36.40    8.80
   8   2  -1   25.10    6.90
   8   2  -1   38.70    7.40
   8   2  -1   16.60    5.10
  -8  -2   1   26.80    6.30
  -8  -2   1   17.80    4.80
  -8  -2   1   37.40    7.80
  -8  -2   1   28.60    8.00
  -8  -2   1   20.50    6.00
  -8  -2   1   25.30    5.80
  -8  -2   1   33.20    8.40
   7   2  -1  122.89    9.70
   7   2  -1  131.69   10.70
   7   2  -1  108.19   11.30
   7   2  -1  116.19   10.60
   7   2  -1  112.19   11.20
   7   2  -1  151.98   12.70
   7   2  -1  138.29   12.10
   7   2  -1  126.19   12.70
  -7  -2   1  109.69   11.70
  -7  -2   1  121.99   11.20
  -7  -2   1  128.59    9.80
  -7  -2   1  153.48   11.80
  -7  -2   1  124.59   11.80
  -7  -2   1  138.09   12.10
   6   2  -1   71.79    6.90
   6   2  -1   53.89    7.70
   6   2  -1   58.49    8.30
   6   2  -1   41.10    6.40
   6   2  -1   69.29    7.40
   6   2  -1   49.00    8.20
   6   2  -1   66.19    8.90
   6   2  -1   82.19   10.90
  -6  -2   1   75.19    7.00
  -6  -2   1   64.89    8.50
  -6  -2   1   61.29    8.80
  -6  -2   1   57.49    7.50
  -6  -2   1   64.29    7.00
  -6  -2   1   52.29    7.10
  -6  -2   1   58.29    8.30
   5   2  -1  104.89    7.20
   5   2  -1  110.89    9.30
   5   2  -1  111.59    9.10
   5   2  -1  108.79    9.60
   5   2  -1   96.39    8.20
   5   2  -1  106.19    8.10
  -5  -2   1  107.09    8.40
  -5  -2   1  104.89    9.00
  -5  -2   1  115.79    9.30
  -5  -2   1   98.79    7.10
  -5  -2   1  109.69    9.60
  -5  -2   1  103.29    8.00
  -5  -2   1  109.89    7.80
   4   2  -1  686.13   21.90
   4   2  -1  679.93   22.60
   4   2  -1  678.23   18.20
   4   2  -1  724.43   22.00
   4   2  -1  746.83   21.80
   4   2  -1  697.03   20.00
   4   2  -1  719.83   23.00
  -4  -2   1  716.83   19.20
  -4  -2   1  702.13   20.00
  -4  -2   1  672.63   18.00
  -4  -2   1  645.64   21.50
  -4  -2   1  668.73   21.60
  -4  -2   1  715.73   20.80
  -4  -2   1  696.03   22.60
   3   2  -1  643.84   18.10
   3   2  -1  677.03   19.70
   3   2  -1  639.94   18.50
   3   2  -1  638.14   18.90
   3   2  -1  652.23   15.70
   3   2  -1  618.14   19.80
   3   2  -1  674.93   17.50
  -3  -2   1  656.23   15.80
  -3  -2   1  646.34   17.10
  -3  -2   1  634.04   16.10
  -3  -2   1  649.24   18.70
  -3  -2   1  629.14   19.00
  -3  -2   1  635.14   17.50
  -3  -2   1  646.14   19.20
   2   2  -1  274.67   10.90
   2   2  -1  278.87    9.10
   2   2  -1  282.77    8.70
   2   2  -1  264.27    9.30
   2   2  -1  259.57    9.70
   2   2  -1  287.77    7.90
   2   2  -1  270.07    7.70
   2   2  -1  282.97   10.10
  -2  -2   1  288.47    8.00
  -2  -2   1  276.17    8.70
  -2  -2   1  264.67    9.30
  -2  -2   1  282.47   10.10
  -2  -2   1  276.87    9.80
  -2  -2   1  283.37    8.40
  -2  -2   1  284.87    7.90
   1   2  -1   68.39    3.90
   1   2  -1   72.09    2.70
   1   2  -1   69.29    3.40
   1   2  -1   70.59    4.60
   1   2  -1   65.39    2.80
   1   2  -1   67.69    3.30
   1   2  -1   68.99    3.00
  -1  -2   1   68.79    2.70
  -1  -2   1   71.19    3.50
  -1  -2   1   72.29    3.40
  -1  -2   1   66.09    2.60
  -1  -2   1   69.99    2.50
  -1  -2   1   71.09    4.00
   0   2  -1  587.34   12.20
   0   2  -1  575.54   10.30
   0   2  -1  545.05   12.90
   0   2  -1  564.74   10.10
   0  -2   1  557.64   12.90
  -1   2  -1 6328.27  111.39
   1  -2   1 6138.89  111.39
  -2   2  -1 1242.98   27.00
  -2   2  -1 1329.87   28.30
  -2   2  -1 1379.66   27.00
  -2   2  -1 1295.77   26.70
  -2   2  -1 1292.07   25.80
  -2   2  -1 1326.77   26.70
   2  -2   1 1274.67   26.10
   2  -2   1 1254.07   26.60
   2  -2   1 1284.57   28.20
   2  -2   1 1281.47   26.80
   2  -2   1 1266.77   25.30
   2  -2   1 1269.67   27.90
  -3   2  -1  294.27   11.60
  -3   2  -1  286.27   12.20
  -3   2  -1  302.67   11.00
  -3   2  -1  295.27   10.50
  -3   2  -1  288.67   11.50
  -3   2  -1  316.47   11.30
  -3   2  -1  304.57   11.40
   3  -2   1  302.07   11.10
   3  -2   1  312.57   11.20
   3  -2   1  296.87   10.90
   3  -2   1  300.07   10.20
   3  -2   1  300.77   11.50
   3  -2   1  297.57   12.20
   3  -2   1  295.77    8.10
   3  -2   1  294.07   11.70
  -4   2  -1 3064.59   63.59
  -4   2  -1 3146.99   62.89
  -4   2  -1 3139.19   62.69
  -4   2  -1 3299.67   62.99
  -4   2  -1 3128.59   65.29
  -4   2  -1 3119.89   61.19
  -4   2  -1 3052.89   61.29
   4  -2   1 3038.50   60.89
   4  -2   1 3143.69   60.19
   4  -2   1 3175.48   63.39
   4  -2   1 3147.89   63.09
   4  -2   1 3035.30   56.79
   4  -2   1 3061.39   64.69
   4  -2   1 3089.59   61.99
   4  -2   1 3254.17   62.59
  -5   2  -1  231.38   12.80
  -5   2  -1  247.08   13.10
  -5   2  -1  265.27   14.00
  -5   2  -1  260.17   13.10
  -5   2  -1  254.27   14.50
  -5   2  -1  257.17   12.80
   5  -2   1  258.47   12.00
   5  -2   1  272.57   10.50
   5  -2   1  246.18   12.30
   5  -2   1  268.77   13.50
   5  -2   1  244.58   12.70
   5  -2   1  275.37   13.30
   5  -2   1  279.97   14.90
   5  -2   1  279.07   13.90
  -6   2  -1  408.06   17.90
  -6   2  -1  424.76   18.10
  -6   2  -1  370.46   18.70
  -6   2  -1  423.16   17.90
  -6   2  -1  395.06   18.40
  -6   2  -1  401.16   21.70
  -6   2  -1  425.46   20.80
   6  -2   1  412.76   17.20
   6  -2   1  437.36   18.70
   6  -2   1  400.86   19.90
   6  -2   1  421.96   15.10
   6  -2   1  411.46   18.80
   6  -2   1  443.96   18.90
  -7   2  -1  988.40   32.20
  -7   2  -1  964.40   35.60
  -7   2  -1 1043.40   34.00
  -7   2  -1 1019.60   35.20
  -7   2  -1  993.40   33.40
  -7   2  -1 1005.80   32.10
  -7   2  -1 1041.70   32.50
   7  -2   1 1026.20   34.10
   7  -2   1 1033.10   33.50
   7  -2   1 1001.70   31.70
   7  -2   1 1028.30   36.10
   7  -2   1 1032.10   31.00
   7  -2   1 1014.30   32.90
   7  -2   1 1040.50   28.50
   7  -2   1 1059.19   33.50
  -8   2  -1   60.09   10.50
  -8   2  -1   45.20    9.30
  -8   2  -1   44.00    9.60
  -8   2  -1   53.09    9.30
  -8   2  -1   35.60    8.30
  -8   2  -1   68.99   11.80
  -8   2  -1   59.99    9.70
   8  -2   1   51.59    7.50
   8  -2   1   77.79   12.40
   8  -2   1   75.59   11.80
   8  -2   1   47.70    8.60
   8  -2   1   55.59    9.60
   8  -2   1   55.09    8.90
   8  -2   1   42.80    8.10
   8  -2   1   38.00    7.80
  -9   2  -1   22.10    7.60
  -9   2  -1    5.20    5.30
  -9   2  -1   12.90    6.90
  -9   2  -1   18.20    7.20
  -9   2  -1   11.00    6.40
  -9   2  -1   11.90    6.60
   9  -2   1   27.20    7.00
   9  -2   1   17.10    5.70
   9  -2   1   20.90    7.10
   9  -2   1   15.50    7.70
   9  -2   1   19.80    6.80
   9  -2   1   18.90    5.00
   9  -2   1   31.10    8.60
   9  -2   1   31.30    8.70
 -10   2  -1  268.27   21.70
 -10   2  -1  236.08   18.70
 -10   2  -1  291.77   23.00
 -10   2  -1  316.97   21.10
 -10   2  -1  251.47   18.20
 -10   2  -1  301.97   20.70
  10  -2   1  249.68   15.00
  10  -2   1  261.07   17.60
  10  -2   1  320.97   23.80
  10  -2   1  285.57   21.10
  10  -2   1  267.97   19.30
  10  -2   1  278.07   30.50
  10  -2   1  263.27   18.80
 -11   2  -1   62.29   13.30
 -11   2  -1   48.80   10.50
 -11   2  -1   41.90   10.00
 -11   2  -1   45.40   18.50
  11  -2   1   48.40   10.90
  11  -2   1   57.29    9.90
  11  -2   1   47.80    8.10
  11  -2   1   56.89   12.60
 -12   2  -1   28.00    8.80
 -12   2  -1    6.90    6.90
 -12   2  -1   37.90   12.40
 -12   2  -1   25.70   11.10
  12  -2   1   24.90   10.00
  12  -2   1   31.40   10.00
  12  -2   1   15.80    6.00
 -13   2  -1    0.00    7.10
 -13   2  -1  -10.70    5.60
 -13   2  -1   10.20    8.80
  13  -2   1   -3.00    4.70
  13   1  -1   13.10    7.60
  13   1  -1   26.60   10.10
  13   1  -1   15.10   14.10
  13   1  -1   26.30   10.10
 -13  -1   1   20.30    9.80
 -13  -1   1    1.30    8.80
 -13  -1   1   17.80    7.80
  12   1  -1   43.60   10.70
  12   1  -1   55.39   12.20
  12   1  -1   59.69   11.70
  12   1  -1   69.89   15.90
  12   1  -1   55.49   12.20
 -12  -1   1   42.20   11.50
 -12  -1   1   71.69   12.00
 -12  -1   1   43.60   11.90
  11   1  -1  169.58   17.70
  11   1  -1  151.18   20.50
  11   1  -1  154.78   15.00
  11   1  -1  158.88   15.10
  11   1  -1  181.18   17.80
  11   1  -1  123.79   16.20
 -11  -1   1  155.38   17.30
 -11  -1   1  172.88   19.30
 -11  -1   1  148.39   15.10
 -11  -1   1  137.89   15.20
 -11  -1   1  165.88   14.70
  10   1  -1    9.70    5.60
  10   1  -1    7.60    5.30
  10   1  -1    5.40    4.70
  10   1  -1    8.60    6.20
  10   1  -1    8.00    5.10
  10   1  -1   16.60    7.80
  10   1  -1   11.50    6.90
  10   1  -1   20.10    9.50
 -10  -1   1   12.10    6.30
 -10  -1   1   20.10    7.90
 -10  -1   1    4.40    5.50
 -10  -1   1   13.50    7.40
 -10  -1   1   15.40    7.20
 -10  -1   1    7.00    4.80
 -10  -1   1    6.80    4.10
   9   1  -1  249.18   19.70
   9   1  -1  219.08   17.20
   9   1  -1  242.08   16.40
   9   1  -1  186.98   23.90
   9   1  -1  210.88   16.90
   9   1  -1  235.98   16.40
   9   1  -1  205.68   16.40
   9   1  -1  212.98   15.00
  -9  -1   1  173.58   15.60
  -9  -1   1  256.37   19.70
  -9  -1   1  222.18   15.60
  -9  -1   1  246.68   15.50
  -9  -1   1  192.48   16.80
  -9  -1   1  236.78   17.60
  -9  -1   1  211.88   15.70
   8   1  -1  415.66   20.60
   8   1  -1  403.66   19.60
   8   1  -1  400.56   20.20
   8   1  -1  397.66   21.30
   8   1  -1  424.46   23.80
   8   1  -1  421.16   21.60
   8   1  -1  387.06   18.90
  -8  -1   1  409.76   20.30
  -8  -1   1  423.66   22.40
  -8  -1   1  442.66   23.50
  -8  -1   1  394.46   18.50
  -8  -1   1  421.16   21.20
  -8  -1   1  414.16   19.70
  -8  -1   1  375.26   22.60
   7   1  -1   70.89   10.20
   7   1  -1   93.49   10.10
   7   1  -1  103.69   10.60
   7   1  -1   76.59   10.30
   7   1  -1   97.59    9.60
   7   1  -1   84.59    8.70
   7   1  -1   84.59   11.70
   7   1  -1   75.29    8.60
  -7  -1   1   97.79    9.60
  -7  -1   1   79.39   10.70
  -7  -1   1   84.89    8.60
  -7  -1   1   88.19   12.60
  -7  -1   1   96.49   12.90
  -7  -1   1   87.19    9.80
  -7  -1   1   99.29    9.80
   6   1  -1 1037.80   31.30
   6   1  -1 1037.50   32.00
   6   1  -1 1059.59   31.90
   6   1  -1  986.70   29.70
   6   1  -1 1059.59   32.40
   6   1  -1  977.90   33.10
   6   1  -1 1094.29   29.40
  -6  -1   1 1090.09   34.50
  -6  -1   1 1010.60   34.10
  -6  -1   1 1085.69   29.90
  -6  -1   1 1083.59   33.40
  -6  -1   1 1023.40   32.80
  -6  -1   1 1020.10   28.00
  -6  -1   1 1027.20   30.00
   5   1  -1  122.79    9.20
   5   1  -1  125.99    8.10
   5   1  -1  124.69    8.60
   5   1  -1  119.59    8.50
   5   1  -1  106.19    8.70
   5   1  -1  114.69    8.80
   5   1  -1  126.89    9.40
   5   1  -1  135.29   10.30
  -5  -1   1  109.69    7.90
  -5  -1   1  134.59   10.00
  -5  -1   1  128.29    8.00
  -5  -1   1  117.99    8.70
  -5  -1   1  112.59    8.30
  -5  -1   1  102.69    8.70
  -5  -1   1  135.79   10.30
   4   1  -1 2101.69   42.90
   4   1  -1 2128.79   47.60
   4   1  -1 2165.18   45.80
   4   1  -1 2133.19   46.20
   4   1  -1 2054.69   45.70
   4   1  -1 2092.49   44.80
   4   1  -1 2140.19   44.20
   4   1  -1 2115.49   46.40
  -4  -1   1 2125.99   44.20
  -4  -1   1 2102.69   46.60
  -4  -1   1 2166.08   48.00
  -4  -1   1 2125.09   42.60
  -4  -1   1 2082.69   45.10
   3   1  -1  136.19    6.70
   3   1  -1  128.99    7.20
   3   1  -1  145.59    7.40
   3   1  -1  126.39    7.10
   3   1  -1  137.59    6.30
   3   1  -1  142.29    7.60
  -3  -1   1  125.69    7.70
  -3  -1   1  129.69    6.10
  -3  -1   1  131.69    7.40
  -3  -1   1  123.89    6.50
  -3  -1   1  134.59    7.10
   2   1  -1  548.15   14.20
   2   1  -1  538.85   13.70
   2   1  -1  532.65   13.20
   2   1  -1  517.85   12.40
   2   1  -1  550.84   14.60
   2   1  -1  527.95   14.60
   2   1  -1  557.34   14.70
  -2  -1   1  530.35   14.60
  -2  -1   1  553.14   14.70
  -2  -1   1  545.75   12.60
  -2  -1   1  526.45   13.60
  -2  -1   1  545.25   14.20
  -2  -1   1  540.85   13.20
  -2  -1   1  560.24   14.30
   1   1  -1  386.26    9.00
   1   1  -1  382.56    9.20
   1   1  -1  386.06    9.10
   1   1  -1  381.06    8.50
   1   1  -1  380.26    9.90
   1   1  -1  369.06    8.70
   1   1  -1  381.66    8.50
  -1  -1   1  362.66    8.80
  -1  -1   1  334.97    9.30
  -1  -1   1  371.96    8.30
  -1  -1   1  381.56    9.20
  -1  -1   1  382.56    8.60
   0   1  -1    1.90    0.60
   0   1  -1    1.40    0.90
   0   1  -1    1.70    0.70
  -1   1  -1 1366.16   24.20
  -1   1  -1 1302.07   24.80
  -1   1  -1 1248.58   25.10
  -1   1  -1 1288.17   24.80
  -1   1  -1 1255.27   24.80
  -1   1  -1 1301.27   25.60
  -1   1  -1 1260.77   24.00
   1  -1   1 1306.57   25.60
   1  -1   1 1358.86   24.20
   1  -1   1 1327.17   24.70
   1  -1   1 1266.87   23.90
   1  -1   1 1316.57   24.90
   1  -1   1 1285.57   24.70
  -2   1  -1 5035.10   87.69
  -2   1  -1 5345.46   87.49
  -2   1  -1 4977.40   87.29
  -2   1  -1 4726.53   87.59
  -2   1  -1 4869.71   86.99
  -2   1  -1 4879.91   88.89
  -2   1  -1 5001.60   86.49
   2  -1   1 5372.36   87.49
   2  -1   1 4861.01   86.09
   2  -1   1 5008.20   87.69
   2  -1   1 4978.20   87.39
   2  -1   1 5063.79   89.29
   2  -1   1 4931.81   86.89
   2  -1   1 5057.69   87.49
  -3   1  -1   59.29    4.70
  -3   1  -1   54.99    5.20
  -3   1  -1   62.39    5.00
  -3   1  -1   62.69    5.30
  -3   1  -1   64.69    6.00
   3  -1   1   61.09    5.80
   3  -1   1   47.60    4.30
   3  -1   1   59.19    4.90
   3  -1   1   61.09    5.20
   3  -1   1   60.19    5.00
   3  -1   1   59.79    5.10
  -4   1  -1 1903.41   44.80
  -4   1  -1 1843.12   42.20
  -4   1  -1 1877.71   41.60
  -4   1  -1 1892.81   43.20
  -4   1  -1 1826.52   40.70
  -4   1  -1 1870.11   40.80
  -4   1  -1 1901.71   42.20
   4  -1   1 1851.51   41.80
   4  -1   1 1845.82   42.00
   4  -1   1 1888.41   42.70
   4  -1   1 1961.50   45.30
   4  -1   1 1813.72   40.00
   4  -1   1 1825.52   40.70
   4  -1   1 1887.41   41.20
  -5   1  -1  276.77   15.10
  -5   1  -1  262.87   13.60
  -5   1  -1  262.37   13.50
  -5   1  -1  261.47   13.20
  -5   1  -1  259.47   12.70
  -5   1  -1  268.37   12.70
  -5   1  -1  257.37   13.80
   5  -1   1  240.28   13.30
   5  -1   1  280.77   15.20
   5  -1   1  254.87   13.30
   5  -1   1  262.37   16.10
   5  -1   1  219.18   11.90
   5  -1   1  253.87   12.20
   5  -1   1  269.47   12.00
   5  -1   1  273.37   13.00
  -6   1  -1  303.87   17.40
  -6   1  -1  301.97   15.60
  -6   1  -1  287.77   16.00
  -6   1  -1  305.47   16.00
  -6   1  -1  287.37   15.40
  -6   1  -1  300.97   14.60
  -6   1  -1  311.17   15.50
   6  -1   1  322.07   16.60
   6  -1   1  328.77   16.50
   6  -1   1  286.27   14.70
   6  -1   1  328.27   14.60
   6  -1   1  301.17   14.50
   6  -1   1  304.17   15.10
   6  -1   1  327.77   16.50
   6  -1   1  322.87   18.00
  -7   1  -1   45.30    6.80
  -7   1  -1   63.39    9.00
  -7   1  -1   39.60    6.60
  -7   1  -1   45.10    7.90
  -7   1  -1   31.10    6.00
  -7   1  -1   62.29   10.20
  -7   1  -1   37.90    8.50
   7  -1   1   52.59    8.40
   7  -1   1   49.60    8.10
   7  -1   1   59.69    8.60
   7  -1   1   57.29    8.40
   7  -1   1   39.10    8.20
   7  -1   1   45.30    7.80
   7  -1   1   42.40    7.80
   7  -1   1   47.00    8.40
  -8   1  -1   20.00    5.90
  -8   1  -1   20.20    6.00
  -8   1  -1   20.10    6.50
  -8   1  -1   23.40    7.80
  -8   1  -1   10.00    5.70
  -8   1  -1   19.70    7.00
  -8   1  -1   21.10    5.90
   8  -1   1   19.90    5.70
   8  -1   1   16.30    5.90
   8  -1   1   16.40    7.10
   8  -1   1   15.10    4.80
   8  -1   1   13.00    5.30
   8  -1   1   13.20    5.70
   8  -1   1   22.80    5.90
   8  -1   1   19.80    6.00
  -9   1  -1  162.38   15.40
  -9   1  -1  164.78   14.70
  -9   1  -1  160.08   19.60
  -9   1  -1  173.18   16.80
  -9   1  -1  161.88   13.60
  -9   1  -1  155.68   13.90
   9  -1   1  145.79   16.20
   9  -1   1  161.98   12.80
   9  -1   1  152.78   14.40
   9  -1   1  163.38   15.40
   9  -1   1  157.68   14.90
   9  -1   1  165.38   14.20
 -10   1  -1  129.19   18.10
 -10   1  -1  111.09   14.10
 -10   1  -1   80.69   13.70
 -10   1  -1  128.99   14.10
 -10   1  -1  107.59   17.00
 -10   1  -1   95.09   12.00
  10  -1   1   89.99   13.60
  10  -1   1  104.59   11.00
  10  -1   1  106.39   15.40
  10  -1   1  110.29   16.70
  10  -1   1  132.39   22.50
  10  -1   1  109.89   15.50
  10  -1   1   97.79   13.80
  10  -1   1   84.79   11.70
 -11   1  -1   -0.90    4.50
 -11   1  -1    5.00    7.00
 -11   1  -1   -0.80    9.90
 -11   1  -1    1.00    5.30
  11  -1   1   -0.50    5.70
  11  -1   1    4.10    6.20
  11  -1   1    4.60    5.30
  11  -1   1    2.90    5.90
  11  -1   1   -1.40    3.90
 -12   1  -1   -6.90    5.10
 -12   1  -1    9.90    7.30
 -12   1  -1   11.80    7.90
  12  -1   1   -1.80    4.80
  12  -1   1   10.30    9.00
  12  -1   1   -6.70    5.70
  12  -1   1    3.80    6.00
 -13   1  -1    5.40    6.60
 -13   1  -1    9.40    8.30
 -13   1  -1    2.20    8.00
  13  -1   1   -0.40    5.20
  13  -1   1    2.60    6.80
  13  -1   1   -1.50    7.20
  13  -1   1    3.10   10.30
  13   0  -1   13.90    8.50
  13   0  -1   50.19   13.40
  13   0  -1   10.50    6.70
 -13   0   1   14.60    9.70
 -13   0   1   26.90   10.20
 -13   0   1   13.60    7.10
  12   0  -1   66.39   11.80
  12   0  -1   76.79   15.20
  12   0  -1   50.09   12.00
  12   0  -1   55.59   13.60
 -12   0   1   76.39   13.30
 -12   0   1   79.19   16.50
 -12   0   1   87.49   16.60
 -12   0   1   70.69   12.60
  11   0  -1  224.48   20.90
  11   0  -1  211.18   17.30
  11   0  -1  216.38   19.30
  11   0  -1  219.38   16.60
  11   0  -1  205.58   18.30
 -11   0   1  223.18   17.50
 -11   0   1  221.98   18.30
 -11   0   1  230.28   18.00
 -11   0   1  187.08   19.20
 -11   0   1  199.68   21.30
  10   0  -1   12.40    6.90
  10   0  -1   21.20    6.50
  10   0  -1   17.40    6.30
  10   0  -1   24.30    8.80
  10   0  -1   17.50    6.40
  10   0  -1   15.80    5.90
  10   0  -1   24.30    7.80
  10   0  -1    3.80    5.20
 -10   0   1   11.00    5.00
 -10   0   1   17.00    8.20
 -10   0   1   22.90    6.70
 -10   0   1   21.40    6.30
 -10   0   1   19.90    7.40
 -10   0   1   26.70    9.10
 -10   0   1    7.50    6.10
   9   0  -1  522.35   23.90
   9   0  -1  523.25   23.70
   9   0  -1  512.55   25.70
   9   0  -1  552.74   23.50
   9   0  -1  547.45   25.90
   9   0  -1  465.25   23.10
   9   0  -1  535.75   28.30
   9   0  -1  483.25   25.70
  -9   0   1  526.55   25.50
  -9   0   1  529.15   24.70
  -9   0   1  554.84   28.90
  -9   0   1  518.75   26.20
  -9   0   1  504.25   23.90
  -9   0   1  527.05   23.30
  -9   0   1  586.84   28.70
   8   0  -1  214.18   14.30
   8   0  -1  223.38   16.90
   8   0  -1  248.78   16.20
   8   0  -1  218.98   14.00
   8   0  -1  229.48   14.60
   8   0  -1  217.08   15.90
   8   0  -1  211.88   13.70
   8   0  -1  228.38   15.80
  -8   0   1  209.28   17.10
  -8   0   1  217.08   14.90
  -8   0   1  204.18   13.90
  -8   0   1  231.48   15.00
  -8   0   1  228.58   15.70
  -8   0   1  257.17   17.00
  -8   0   1  240.18   17.20
   7   0  -1   67.29    7.60
   7   0  -1   56.89    7.40
   7   0  -1   72.89    9.70
   7   0  -1   59.99    7.90
   7   0  -1   60.49    9.50
   7   0  -1   80.89   10.70
   7   0  -1   76.39   10.30
   7   0  -1   85.79   11.80
  -7   0   1   74.49    9.70
  -7   0   1   70.09    8.60
  -7   0   1   56.49    9.40
  -7   0   1   79.29    8.60
   6   0  -1  442.56   17.60
   6   0  -1  450.75   17.60
   6   0  -1  469.85   21.00
   6   0  -1  434.06   19.00
   6   0  -1  460.45   19.70
   6   0  -1  442.76   17.70
   6   0  -1  459.15   17.80
   6   0  -1  457.75   19.00
  -6   0   1  434.16   20.40
  -6   0   1  450.65   18.20
  -6   0   1  458.35   20.20
  -6   0   1  479.45   19.90
  -6   0   1  442.16   19.60
   5   0  -1  216.48   11.70
   5   0  -1  216.68   11.90
   5   0  -1  223.78   11.10
   5   0  -1  214.48   12.10
   5   0  -1  217.58   12.80
   5   0  -1  227.58   11.10
   5   0  -1  223.78   11.00
   5   0  -1  197.78   10.50
  -5   0   1  208.48   11.00
  -5   0   1  218.08   10.80
  -5   0   1  223.38   13.00
  -5   0   1  208.48   12.30
  -5   0   1  211.78   11.60
  -5   0   1  222.28   12.00
   4   0  -1  137.49    7.70
   4   0  -1  147.09    8.00
   4   0  -1  158.88    9.60
   4   0  -1  146.79    8.50
   4   0  -1  142.49    8.60
   4   0  -1  141.79    7.80
   4   0  -1  153.68    8.20
   4   0  -1  161.98    9.20
  -4   0   1  154.18    8.00
  -4   0   1  150.98    8.60
  -4   0   1  147.69    8.70
  -4   0   1  140.69    8.80
  -4   0   1  143.19    8.00
   3   0  -1 1099.39   26.10
   3   0  -1 1060.49   24.20
   3   0  -1 1081.09   24.30
   3   0  -1 1075.59   25.40
   3   0  -1 1102.89   24.40
   3   0  -1 1069.19   24.20
   3   0  -1 1111.99   26.70
  -3   0   1 1108.89   24.70
  -3   0   1 1086.09   26.60
  -3   0   1 1084.39   25.50
  -3   0   1 1095.59   26.00
  -3   0   1 1035.50   24.20
  -3   0   1 1092.39   24.20
  -3   0   1 1097.49   25.30
   2   0  -1  758.72   17.40
   2   0  -1  770.32   16.80
   2   0  -1  771.92   17.00
   2   0  -1  730.63   16.80
   2   0  -1  740.03   17.30
   2   0  -1  758.72   18.00
   2   0  -1  768.62   18.30
  -2   0   1  775.72   18.10
  -2   0   1  786.22   17.70
  -2   0   1  731.43   16.80
  -2   0   1  778.02   17.50
  -2   0   1  773.02   18.30
  -2   0   1  801.42   17.20
  -2   0   1  758.92   16.80
   1   0  -1 1172.98   21.40
   1   0  -1 1070.19   21.30
  -1   0   1 1113.99   21.10
  -1   0   1 1220.48   21.40
  -1   0   1 1142.89   21.80
  -1   0  -1   15.20    2.30
  -1   0  -1   10.70    1.60
  -1   0  -1   10.50    1.60
  -1   0  -1   12.90    1.70
  -1   0  -1   11.80    1.90
  -1   0  -1   13.20    1.90
  -1   0  -1   19.50    2.40
  -1   0  -1   13.60    2.00
   1   0   1   10.90    1.60
   1   0   1   13.20    1.90
   1   0   1   16.40    2.10
   1   0   1   14.40    2.20
   1   0   1   13.70    1.90
   1   0   1   14.60    2.40
   1   0   1   13.30    1.90
  -2   0  -1  159.28    7.10
  -2   0  -1  154.28    6.60
  -2   0  -1  154.48    6.20
  -2   0  -1  154.68    7.80
  -2   0  -1  148.69    7.00
  -2   0  -1  163.98    7.10
  -2   0  -1  157.38    7.30
   2   0   1  155.68    7.90
   2   0   1  157.58    7.10
   2   0   1  158.58    7.30
   2   0   1  149.88    6.20
   2   0   1  154.78    6.90
   2   0   1  154.28    7.20
   2   0   1  167.28    6.80
  -3   0  -1  682.63   18.50
  -3   0  -1  654.03   17.30
  -3   0  -1  680.03   19.00
  -3   0  -1  667.13   18.90
  -3   0  -1  678.43   19.30
  -3   0  -1  676.63   19.50
  -3   0  -1  737.43   21.40
  -3   0  -1  683.53   19.90
   3   0   1  710.13   17.90
   3   0   1  674.23   18.20
   3   0   1  659.53   19.30
   3   0   1  651.83   19.30
   3   0   1  648.54   18.40
   3   0   1  635.04   20.30
  -4   0  -1  618.94   19.20
  -4   0  -1  617.14   20.00
  -4   0  -1  625.24   21.00
  -4   0  -1  638.54   20.70
  -4   0  -1  586.94   17.80
  -4   0  -1  632.44   22.10
   4   0   1  644.44   18.60
   4   0   1  615.14   20.30
   4   0   1  602.94   19.20
   4   0   1  611.74   18.90
   4   0   1  591.64   21.60
   4   0   1  590.74   20.10
  -5   0  -1    8.20    3.30
  -5   0  -1    7.70    3.50
  -5   0  -1   13.10    4.50
  -5   0  -1    6.10    2.90
  -5   0  -1    8.90    4.00
  -5   0  -1   13.00    4.00
  -5   0  -1   10.90    4.10
   5   0   1   14.90    4.30
   5   0   1   17.00    5.00
   5   0   1   12.90    4.10
   5   0   1    3.90    3.00
   5   0   1    6.10    3.70
   5   0   1    5.90    3.00
   5   0   1   15.20    4.10
  -6   0  -1  530.85   21.80
  -6   0  -1  527.25   22.90
  -6   0  -1  542.35   21.10
  -6   0  -1  532.95   23.00
  -6   0  -1  545.55   22.50
  -6   0  -1  553.34   24.30
  -6   0  -1  581.94   22.40
   6   0   1  559.64   22.80
   6   0   1  566.14   21.50
   6   0   1  568.34   20.60
   6   0   1  567.74   20.90
   6   0   1  583.84   25.20
   6   0   1  589.74   23.20
   6   0   1  556.34   21.50
   6   0   1  542.05   22.40
  -7   0  -1   82.99   11.90
  -7   0  -1   92.79   13.50
  -7   0  -1   85.59   14.20
  -7   0  -1   95.69   11.80
  -7   0  -1   76.29    8.50
  -7   0  -1   75.59    9.90
  -7   0  -1   54.49    9.60
   7   0   1   85.39   11.40
   7   0   1   79.09   11.00
   7   0   1   53.39    7.00
   7   0   1   57.09    8.20
   7   0   1   85.99    9.20
   7   0   1   54.89    9.70
   7   0   1   82.29    9.20
   7   0   1   56.49    9.30
  -8   0  -1  994.20   34.70
  -8   0  -1 1005.70   34.70
  -8   0  -1  936.81   35.00
  -8   0  -1 1031.10   38.30
  -8   0  -1 1032.50   39.50
  -8   0  -1  966.40   36.30
  -8   0  -1  989.40   32.00
   8   0   1  974.90   34.00
   8   0   1 1013.50   36.50
   8   0   1 1045.70   39.70
   8   0   1 1007.90   33.50
   8   0   1 1055.29   34.80
   8   0   1 1046.50   37.30
   8   0   1 1041.40   36.80
   8   0   1 1022.40   33.30
  -9   0  -1  766.12   35.60
  -9   0  -1  733.63   30.50
  -9   0  -1  722.13   30.20
  -9   0  -1  754.72   33.70
  -9   0  -1  723.13   28.00
  -9   0  -1  708.83   33.40
   9   0   1  720.23   29.60
   9   0   1  702.63   31.70
   9   0   1  730.23   29.10
   9   0   1  729.63   32.30
   9   0   1  760.32   35.70
   9   0   1  765.32   33.00
 -10   0  -1   60.49   10.50
 -10   0  -1   77.19   14.70
 -10   0  -1   64.39   12.90
 -10   0  -1   66.79   10.50
  10   0   1   43.50    9.70
  10   0   1   63.29   10.80
  10   0   1   91.49   14.50
  10   0   1   74.39   12.10
  10   0   1   68.29   12.00
  10   0   1   54.89   12.00
 -11   0  -1   95.99   17.30
 -11   0  -1  141.89   20.00
  11   0   1  151.18   14.70
  11   0   1  133.39   13.80
  11   0   1  132.19   17.60
  11   0   1  151.08   20.40
  11   0   1  143.49   18.00
  11   0   1  139.09   20.20
 -12   0  -1   75.49   14.30
 -12   0  -1  102.09   14.30
 -12   0  -1  106.59   17.80
  12   0   1  112.79   18.50
  12   0   1  125.29   16.20
  12   0   1   82.99   13.80
  12   0   1   99.99   16.30
  13  -1  -1   89.99   15.20
  13  -1  -1  104.59   13.60
  13  -1  -1  126.99   20.50
 -13   1   1   88.09   13.40
 -13   1   1   97.49   18.00
 -13   1   1  100.69   16.10
  12  -1  -1   54.39   11.70
  12  -1  -1   67.29   11.30
  12  -1  -1   67.09   14.00
 -12   1   1   47.40   10.80
 -12   1   1   50.49   14.70
 -12   1   1   22.50   11.30
 -12   1   1   27.00    9.30
  11  -1  -1   16.40    8.00
  11  -1  -1    3.50    5.30
  11  -1  -1    6.80    6.10
  11  -1  -1    8.50    6.70
  11  -1  -1    7.10    4.80
  11  -1  -1    0.60    5.10
 -11   1   1    7.10    7.80
 -11   1   1   13.70    7.30
 -11   1   1   16.50    8.20
 -11   1   1   11.30    6.40
 -11   1   1   -1.30    9.50
  10  -1  -1  395.76   25.60
  10  -1  -1  418.66   23.50
  10  -1  -1  374.96   18.90
  10  -1  -1  394.16   24.10
  10  -1  -1  396.06   22.70
  10  -1  -1  380.56   23.30
 -10   1   1  462.75   26.90
 -10   1   1  342.77   24.50
 -10   1   1  393.76   22.70
 -10   1   1  414.96   22.20
 -10   1   1  425.06   24.80
   9  -1  -1  212.48   15.10
   9  -1  -1  266.77   17.60
   9  -1  -1  252.07   19.30
   9  -1  -1  230.78   16.00
   9  -1  -1  219.28   16.60
   9  -1  -1  254.37   14.60
   9  -1  -1  252.77   16.10
   9  -1  -1  248.68   17.90
  -9   1   1  219.08   16.60
  -9   1   1  238.28   16.50
  -9   1   1  248.18   18.90
  -9   1   1  238.88   18.80
  -9   1   1  251.57   16.50
   8  -1  -1  355.96   16.20
   8  -1  -1  367.96   21.50
   8  -1  -1  338.17   17.70
   8  -1  -1  358.76   19.30
   8  -1  -1  333.17   19.00
   8  -1  -1  349.07   18.50
   8  -1  -1  359.46   20.00
   8  -1  -1  335.27   17.40
  -8   1   1  406.26   21.80
  -8   1   1  360.26   19.80
  -8   1   1  335.27   17.80
  -8   1   1  353.96   19.50
  -8   1   1  341.27   21.10
  -8   1   1  358.16   18.70
   7  -1  -1 1138.09   36.90
   7  -1  -1 1039.30   33.60
   7  -1  -1 1113.19   33.30
   7  -1  -1 1093.49   31.80
   7  -1  -1 1103.59   30.00
   7  -1  -1 1089.39   33.60
   7  -1  -1 1116.09   38.60
   7  -1  -1 1071.39   31.50
  -7   1   1 1119.69   34.50
  -7   1   1 1110.29   32.50
  -7   1   1 1088.99   32.80
  -7   1   1 1055.29   34.20
  -7   1   1 1039.80   34.80
  -7   1   1 1087.49   36.80
   6  -1  -1   14.30    4.70
   6  -1  -1   26.90    5.90
   6  -1  -1   27.20    5.90
   6  -1  -1   23.50    4.70
   6  -1  -1   22.00    4.60
   6  -1  -1   19.80    4.70
   6  -1  -1   19.30    4.50
   6  -1  -1   25.10    4.50
  -6   1   1   20.30    5.90
  -6   1   1   25.70    5.70
  -6   1   1   17.70    4.60
  -6   1   1   19.40    5.00
  -6   1   1   27.90    6.00
  -6   1   1   24.90    5.30
   5  -1  -1  741.53   19.90
   5  -1  -1  704.43   21.10
   5  -1  -1  721.03   22.50
   5  -1  -1  762.02   24.80
   5  -1  -1  758.32   23.90
   5  -1  -1  704.73   22.20
   5  -1  -1  722.23   23.00
   5  -1  -1  754.32   21.50
  -5   1   1  709.23   23.00
  -5   1   1  709.43   23.60
  -5   1   1  753.12   22.40
  -5   1   1  695.53   22.60
  -5   1   1  714.83   21.90
  -5   1   1  715.03   24.60
   4  -1  -1 3273.37   61.89
   4  -1  -1 3214.28   62.99
   4  -1  -1 3244.18   63.19
   4  -1  -1 3167.08   65.19
   4  -1  -1 3297.47   59.89
   4  -1  -1 3254.17   64.39
   4  -1  -1 3187.68   61.09
  -4   1   1 3235.28   65.79
  -4   1   1 3375.16   60.89
  -4   1   1 3207.28   64.59
  -4   1   1 3273.47   63.69
  -4   1   1 3206.18   62.39
  -4   1   1 3387.66   63.29
   3  -1  -1  546.75   13.20
   3  -1  -1  550.74   14.00
   3  -1  -1  527.65   15.80
   3  -1  -1  551.44   14.50
   3  -1  -1  547.95   15.50
   3  -1  -1  536.25   15.00
  -3   1   1  525.25   15.20
  -3   1   1  533.05   14.80
  -3   1   1  532.45   15.20
  -3   1   1  524.45   16.30
  -3   1   1  562.94   15.90
  -3   1   1  510.25   15.70
  -3   1   1  536.95   13.60
   2  -1  -1  154.98    5.70
   2  -1  -1  143.19    6.30
   2  -1  -1  153.58    5.90
   2  -1  -1  145.59    6.30
   2  -1  -1  166.18    6.60
   2  -1  -1  178.78    5.40
   2  -1  -1  161.88    5.00
  -2   1   1  153.68    5.10
  -2   1   1  162.18    6.00
  -2   1   1  157.48    6.70
  -2   1   1  154.58    6.30
  -2   1   1  156.18    6.10
  -2   1   1  151.88    6.50
   1  -1  -1   20.00    1.50
   1  -1  -1   21.80    1.90
   1  -1  -1   22.40    1.90
   1  -1  -1   17.10    1.50
  -1   1   1   20.70    1.90
  -1   1   1   30.40    3.40
  -1   1   1   24.30    2.10
  -1   1   1   19.60    1.70
  -1   1   1   21.50    1.80
  -1   1   1   22.00    1.90
  -1   1   1   21.00    1.70
   0  -1  -1  126.49    3.90
   0  -1  -1  123.79    3.80
   0  -1  -1  121.39    4.90
   0  -1  -1  126.39    3.10
   0  -1  -1  129.79    4.70
   0  -1  -1  130.69    4.80
   0   1   1  120.39    5.20
   0   1   1  126.79    4.90
   0   1   1  123.89    3.10
   0   1   1  126.19    3.90
   0   1   1  124.39    4.70
   0   1   1  119.49    4.30
   0   1   1  127.09    4.30
   0   1   1  125.09    4.30
  -1  -1  -1  178.18    7.10
  -1  -1  -1  177.48    6.40
  -1  -1  -1  168.18    6.40
  -1  -1  -1  177.48    6.70
  -1  -1  -1  178.18    6.60
  -1  -1  -1  171.08    4.50
  -1  -1  -1  170.28    6.00
   1   1   1  177.38    6.70
   1   1   1  177.28    6.40
   1   1   1  177.58    6.60
   1   1   1  170.18    6.00
   1   1   1  181.08    7.30
   1   1   1  177.38    6.70
   1   1   1  171.88    7.20
  -2  -1  -1 2659.53   47.60
  -2  -1  -1 2733.93   52.89
  -2  -1  -1 2699.63   51.39
  -2  -1  -1 2537.05   51.39
  -2  -1  -1 2765.42   51.09
  -2  -1  -1 2789.72   53.39
  -2  -1  -1 2640.34   51.09
  -2  -1  -1 2700.73   50.19
   2   1   1 2705.03   47.90
   2   1   1 2728.73   51.19
   2   1   1 2744.23   51.69
   2   1   1 2646.54   50.89
   2   1   1 2750.92   50.39
   2   1   1 2632.44   53.19
   2   1   1 2716.13   51.69
  -3  -1  -1  516.85   15.90
  -3  -1  -1  526.45   18.20
  -3  -1  -1  480.65   16.70
  -3  -1  -1  543.15   16.90
  -3  -1  -1  530.65   17.60
  -3  -1  -1  540.85   16.50
  -3  -1  -1  526.25   14.00
   3   1   1  527.55   14.20
   3   1   1  567.94   17.60
   3   1   1  517.75   16.40
   3   1   1  526.15   15.90
   3   1   1  511.15   17.40
   3   1   1  529.85   17.10
   3   1   1  523.85   16.50
  -4  -1  -1  265.17   12.60
  -4  -1  -1  241.68   11.50
  -4  -1  -1  251.27   11.80
  -4  -1  -1  252.57   13.60
  -4  -1  -1  240.48   10.10
  -4  -1  -1  241.28   12.80
  -4  -1  -1  248.58   12.80
   4   1   1  265.27   12.90
   4   1   1  273.57   12.00
   4   1   1  262.17   13.10
   4   1   1  253.77   12.70
   4   1   1  245.88   12.00
   4   1   1  238.98   13.40
   4   1   1  259.67   10.50
  -5  -1  -1  178.18   10.90
  -5  -1  -1  172.98   10.90
  -5  -1  -1  184.18   12.00
  -5  -1  -1  163.38   11.70
  -5  -1  -1  204.68   13.30
  -5  -1  -1  174.08    9.40
  -5  -1  -1  177.68   11.50
   5   1   1  183.18   12.00
   5   1   1  191.18   12.30
   5   1   1  180.98    9.70
   5   1   1  174.78   11.60
   5   1   1  188.48   11.40
   5   1   1  177.28   10.70
   5   1   1  186.28   13.10
  -6  -1  -1  925.61   32.10
  -6  -1  -1  957.90   26.80
  -6  -1  -1  895.71   31.20
  -6  -1  -1  924.91   30.50
  -6  -1  -1  977.20   29.80
  -6  -1  -1  934.01   33.30
  -6  -1  -1  910.11   29.40
   6   1   1  939.41   31.30
   6   1   1  936.31   31.20
   6   1   1 1021.50   29.90
   6   1   1  899.61   29.40
   6   1   1  980.80   27.80
   6   1   1  969.40   34.10
   6   1   1  926.21   31.30
   6   1   1  995.40   32.30
  -7  -1  -1    6.50    4.90
  -7  -1  -1    5.70    4.40
  -7  -1  -1   14.30    5.40
  -7  -1  -1    7.60    3.80
  -7  -1  -1   16.50    5.80
  -7  -1  -1   12.10    4.60
  -7  -1  -1    4.10    4.20
   7   1   1   20.10    6.40
   7   1   1   14.60    5.30
   7   1   1    7.10    4.30
   7   1   1   10.20    5.60
   7   1   1    6.00    3.80
   7   1   1   12.20    5.20
   7   1   1    8.60    4.90
   7   1   1    8.00    4.40
  -8  -1  -1   59.59    9.80
  -8  -1  -1   64.99   10.30
  -8  -1  -1  101.49   13.90
  -8  -1  -1   80.19   12.80
  -8  -1  -1   74.99   11.80
  -8  -1  -1   86.29   11.10
  -8  -1  -1   68.39    9.80
   8   1   1   60.79    9.30
   8   1   1   95.69   13.10
   8   1   1   94.39   13.60
   8   1   1   71.29   11.00
   8   1   1   86.79   12.80
   8   1   1   70.49    9.70
   8   1   1   72.89   13.00
  -9  -1  -1   69.29   13.20
  -9  -1  -1   63.19    9.30
  -9  -1  -1   75.89   12.50
  -9  -1  -1   74.19   13.30
  -9  -1  -1   84.59   13.50
  -9  -1  -1   69.49   11.50
   9   1   1   76.69   13.80
   9   1   1   73.99   12.20
   9   1   1   63.29    9.50
   9   1   1   77.99   12.50
   9   1   1   61.89    9.80
   9   1   1   66.09   11.50
   9   1   1   69.39   11.40
   9   1   1   58.19   12.00
 -10  -1  -1   11.50    6.40
 -10  -1  -1   15.00    8.20
 -10  -1  -1    7.00    5.30
 -10  -1  -1    9.70    8.00
 -10  -1  -1    5.00    5.70
  10   1   1   14.10    6.40
  10   1   1   24.70    8.80
  10   1   1   10.10    6.50
  10   1   1   10.80    7.60
  10   1   1   12.20    6.00
  10   1   1   19.20    7.60
 -11  -1  -1   30.20    9.80
 -11  -1  -1   45.90    9.80
 -11  -1  -1   31.10   10.50
  11   1   1   48.50   11.60
  11   1   1   23.00    7.50
  11   1   1   37.70   10.40
  11   1   1   22.00    7.80
  11   1   1   11.80    8.50
  11   1   1   23.90    7.60
 -12  -1  -1    1.40    5.50
 -12  -1  -1  -14.60    9.10
 -12  -1  -1   23.50    9.60
  12   1   1    8.30    6.80
  12   1   1   -3.80    6.50
  12   1   1    5.80    5.80
  12   1   1    9.80    8.70
  13  -2  -1   10.30    5.30
  13  -2  -1    8.10    7.90
  13  -2  -1   17.40   10.70
 -13   2   1  -17.70    9.90
 -13   2   1    0.10    5.60
 -13   2   1   11.90    9.20
 -13   2   1   19.90    9.30
  12  -2  -1   87.29   11.10
  12  -2  -1  104.89   15.60
  12  -2  -1   76.79   14.50
 -12   2   1   71.19   13.20
 -12   2   1   47.30   12.40
 -12   2   1   84.29   16.30
 -12   2   1  101.99   15.50
  11  -2  -1   51.19    9.50
  11  -2  -1   37.80   10.60
  11  -2  -1   25.10    8.10
  11  -2  -1   78.29   14.40
  11  -2  -1   38.40    8.60
  11  -2  -1   34.90    7.00
 -11   2   1   33.80    9.80
 -11   2   1   46.30    9.60
 -11   2   1   49.20   11.20
 -11   2   1   20.90    9.30
  10  -2  -1  365.16   16.90
  10  -2  -1  346.87   22.40
  10  -2  -1  361.46   21.40
  10  -2  -1  325.17   21.00
  10  -2  -1  398.96   25.30
 -10   2   1  353.46   21.10
 -10   2   1  338.57   21.10
 -10   2   1  347.47   22.30
 -10   2   1  379.86   25.40
 -10   2   1  348.77   23.50
   9  -2  -1   40.10   10.80
   9  -2  -1   28.40    6.70
   9  -2  -1   19.60    5.40
   9  -2  -1   29.20    5.80
   9  -2  -1   23.10    6.60
   9  -2  -1   30.00    8.00
   9  -2  -1   26.80    7.30
  -9   2   1   29.80    8.70
  -9   2   1   23.90    7.10
  -9   2   1   18.70    5.80
  -9   2   1   31.60    8.70
  -9   2   1   19.30    8.00
   8  -2  -1  129.79   11.90
   8  -2  -1  110.99   12.00
   8  -2  -1  116.89   10.50
   8  -2  -1  124.29    8.70
   8  -2  -1  135.89   12.60
   8  -2  -1  108.39   10.60
   8  -2  -1  120.19   10.60
  -8   2   1  132.49   12.20
  -8   2   1  121.69   11.40
  -8   2   1  143.99   13.30
  -8   2   1  135.79   12.10
  -8   2   1  122.79   12.80
  -8   2   1  115.89   11.10
   7  -2  -1  598.34   23.60
   7  -2  -1  602.84   25.30
   7  -2  -1  597.74   18.50
   7  -2  -1  579.94   21.10
   7  -2  -1  585.24   23.90
   7  -2  -1  580.04   22.60
  -7   2   1  592.34   22.50
  -7   2   1  608.04   23.00
  -7   2   1  571.74   25.30
  -7   2   1  602.14   23.90
  -7   2   1  569.44   24.40
  -7   2   1  575.54   23.60
   6  -2  -1   64.39    6.70
   6  -2  -1   57.89    8.00
   6  -2  -1   65.89    7.10
   6  -2  -1   69.69    7.70
   6  -2  -1   62.09    8.20
   6  -2  -1   54.39    4.90
   6  -2  -1   51.39    6.50
  -6   2   1   65.59    9.00
  -6   2   1   47.10    6.60
  -6   2   1   60.19    7.90
  -6   2   1   76.49    8.00
  -6   2   1   69.69    9.80
  -6   2   1   52.49    7.60
   5  -2  -1 1429.76   37.20
   5  -2  -1 1445.46   34.80
   5  -2  -1 1425.26   30.00
   5  -2  -1 1388.76   36.00
   5  -2  -1 1517.65   33.70
   5  -2  -1 1426.56   33.40
   5  -2  -1 1480.55   36.50
  -5   2   1 1454.75   38.20
  -5   2   1 1520.25   36.90
  -5   2   1 1329.97   36.10
  -5   2   1 1403.46   34.40
  -5   2   1 1428.76   35.60
  -5   2   1 1451.75   31.10
   4  -2  -1 2004.20   43.10
   4  -2  -1 1987.20   36.90
   4  -2  -1 1961.50   43.00
   4  -2  -1 1971.90   41.30
   4  -2  -1 1946.31   40.10
   4  -2  -1 2048.59   39.90
   4  -2  -1 1945.21   43.50
  -4   2   1 1929.01   37.90
  -4   2   1 1992.70   43.60
  -4   2   1 2035.10   43.00
  -4   2   1 2084.19   40.20
  -4   2   1 1936.31   42.10
  -4   2   1 1962.50   42.80
  -4   2   1 1882.71   40.90
  -4   2   1 1906.91   44.00
   3  -2  -1    5.50    2.10
   3  -2  -1   10.30    2.90
   3  -2  -1    9.90    1.60
   3  -2  -1    8.30    2.00
   3  -2  -1    6.80    2.00
   3  -2  -1    5.20    1.70
   3  -2  -1    9.80    2.60
  -3   2   1    4.20    1.70
  -3   2   1    8.10    1.60
  -3   2   1    8.90    2.40
  -3   2   1    5.40    2.20
  -3   2   1    7.70    1.80
  -3   2   1    3.20    1.90
  -3   2   1    4.40    1.90
   2  -2  -1  692.33   14.90
   2  -2  -1  688.53   14.00
   2  -2  -1  692.83   14.90
   2  -2  -1  690.93   17.20
   2  -2  -1  731.33   16.90
  -2   2   1  716.33   13.90
  -2   2   1  691.23   16.80
  -2   2   1  684.53   16.70
  -2   2   1  728.83   17.30
  -2   2   1  691.83   15.60
  -2   2   1  732.53   14.80
   1  -2  -1 2849.51   47.80
   1  -2  -1 2811.62   50.19
   1  -2  -1 2886.51   49.90
   1  -2  -1 2899.11   47.70
   1  -2  -1 2885.01   49.50
  -1   2   1 2798.32   48.70
  -1   2   1 2817.22   49.70
  -1   2   1 2896.21   50.29
  -1   2   1 2880.61   52.79
  -1   2   1 2813.82   48.50
  -1   2   1 2853.11   50.09
   0  -2  -1   55.39    2.20
   0  -2  -1   55.99    3.40
   0  -2  -1   51.19    2.90
   0  -2  -1   53.49    4.00
   0  -2  -1   55.49    2.40
   0   2   1   54.39    3.10
   0   2   1   48.80    2.60
   0   2   1   54.99    3.00
   0   2   1   54.99    4.00
   0   2   1   51.99    2.10
   0   2   1   46.80    3.20
  -1  -2  -1   96.49    6.10
  -1  -2  -1   82.39    5.10
  -1  -2  -1   86.79    5.10
  -1  -2  -1   92.59    4.30
  -1  -2  -1   79.69    4.30
   1   2   1   92.49    4.90
   1   2   1   79.79    4.70
   1   2   1   80.09    5.70
   1   2   1   83.39    4.70
   1   2   1   89.29    5.40
   1   2   1   90.79    5.30
   1   2   1   87.19    4.40
  -2  -2  -1   56.09    5.20
  -2  -2  -1   70.69    4.70
  -2  -2  -1   58.49    4.70
  -2  -2  -1   60.49    2.90
  -2  -2  -1   64.49    5.20
  -2  -2  -1   61.99    5.60
  -2  -2  -1   74.89    5.30
   2   2   1   56.59    5.50
   2   2   1   62.09    4.90
   2   2   1   65.49    5.10
   2   2   1   77.89    6.50
   2   2   1   62.49    3.00
   2   2   1   62.49    5.10
   2   2   1   60.39    4.50
   2   2   1   62.89    5.60
  -3  -2  -1   35.00    4.80
  -3  -2  -1   27.90    5.30
  -3  -2  -1   41.00    6.20
  -3  -2  -1   32.60    3.20
  -3  -2  -1   35.00    4.90
  -3  -2  -1   27.80    4.10
  -3  -2  -1   33.20    5.00
   3   2   1   32.30    5.00
   3   2   1   30.70    5.40
   3   2   1   39.10    5.00
   3   2   1   34.00    3.20
   3   2   1   39.60    5.80
   3   2   1   40.30    6.70
   3   2   1   37.60    5.30
   3   2   1   23.90    3.90
  -4  -2  -1   45.30    6.50
  -4  -2  -1   50.49    7.20
  -4  -2  -1   45.80    6.60
  -4  -2  -1   51.29    4.60
  -4  -2  -1   56.79    6.10
  -4  -2  -1   54.59    7.00
  -4  -2  -1   44.50    6.70
   4   2   1   38.60    6.20
   4   2   1   57.79    6.50
   4   2   1   53.39    4.60
   4   2   1   57.59    6.30
   4   2   1   62.59    8.00
   4   2   1   55.39    6.00
   4   2   1   40.60   10.40
   4   2   1   54.79    7.30
  -5  -2  -1  708.93   23.50
  -5  -2  -1  725.23   25.80
  -5  -2  -1  748.53   27.30
  -5  -2  -1  737.33   24.60
  -5  -2  -1  753.42   23.80
  -5  -2  -1  720.43   26.60
  -5  -2  -1  713.03   20.10
   5   2   1  721.23   26.20
   5   2   1  702.13   25.10
   5   2   1  739.93   20.80
   5   2   1  747.23   25.70
   5   2   1  695.53   24.10
   5   2   1  749.13   24.20
   5   2   1  754.92   28.00
  -6  -2  -1    6.20    4.50
  -6  -2  -1    0.90    2.70
  -6  -2  -1    9.50    4.20
  -6  -2  -1    7.70    4.30
  -6  -2  -1    2.80    4.30
  -6  -2  -1    3.50    3.00
  -6  -2  -1    1.70    3.50
   6   2   1    6.60    4.70
   6   2   1    1.70    3.40
   6   2   1    2.10    3.70
   6   2   1    4.20    3.50
   6   2   1    6.50    4.20
   6   2   1    8.20    3.50
   6   2   1    7.60    4.80
  -7  -2  -1  281.37   16.50
  -7  -2  -1  283.07   18.60
  -7  -2  -1  295.67   18.90
  -7  -2  -1  304.47   17.70
  -7  -2  -1  287.87   14.10
  -7  -2  -1  292.27   16.60
  -7  -2  -1  309.47   20.00
   7   2   1  295.77   16.60
   7   2   1  288.47   14.40
   7   2   1  288.77   18.50
   7   2   1  288.37   18.40
   7   2   1  314.47   18.90
   7   2   1  299.07   20.20
   7   2   1  281.17   17.70
   7   2   1  271.57   16.60
  -8  -2  -1   77.79   10.90
  -8  -2  -1   68.19   10.10
  -8  -2  -1   84.09   11.30
  -8  -2  -1   61.79   11.20
  -8  -2  -1   82.59    9.10
  -8  -2  -1   54.89   10.90
  -8  -2  -1   93.19   14.90
   8   2   1   97.19   15.40
   8   2   1   85.99   12.50
   8   2   1  115.99   15.60
   8   2   1   82.99    8.90
   8   2   1   72.39   12.60
   8   2   1   81.49   13.40
  -9  -2  -1   12.60    7.40
  -9  -2  -1   10.70    4.90
  -9  -2  -1    5.10    5.00
  -9  -2  -1    3.00    5.30
  -9  -2  -1    8.70    6.60
  -9  -2  -1    3.90    3.60
   9   2   1   14.00   10.70
   9   2   1   10.20    6.30
   9   2   1    7.30    4.40
   9   2   1   21.00    7.40
   9   2   1   11.30    6.50
 -10  -2  -1   15.10    8.00
 -10  -2  -1   26.00    7.50
 -10  -2  -1   29.00    7.90
 -10  -2  -1   21.60    8.80
 -10  -2  -1   27.10    8.30
  10   2   1   36.10   10.70
  10   2   1   29.60    9.10
  10   2   1   29.00    8.70
  10   2   1   20.30    6.40
  10   2   1    7.00    6.60
  10   2   1   20.10    7.90
 -11  -2  -1   26.10   10.00
 -11  -2  -1   30.10    7.60
 -11  -2  -1   30.00    9.40
  11   2   1   19.40    8.50
  11   2   1   33.70   10.30
  11   2   1   20.10    8.40
  11   2   1   20.60    8.30
 -12  -2  -1    2.50    5.80
 -12  -2  -1   24.60    9.40
 -12  -2  -1    5.10    8.70
  12   2   1    6.90    9.10
  12   2   1   -2.10   12.90
  12   2   1    8.30    6.90
  13  -3  -1   14.30    9.40
  13  -3  -1   25.10    5.40
  13  -3  -1   29.00    9.70
 -13   3   1   32.60   11.90
 -13   3   1   17.70    8.20
 -13   3   1   15.70   10.30
 -13   3   1   29.40    9.40
  12  -3  -1   32.30   10.90
  12  -3  -1   36.10    6.60
  12  -3  -1   42.00    9.80
 -12   3   1   49.90   12.70
 -12   3   1   38.70   10.70
 -12   3   1   43.20   10.80
 -12   3   1   23.80    9.60
  11  -3  -1    4.30    5.30
  11  -3  -1   -6.10    4.00
  11  -3  -1    6.50    7.40
  11  -3  -1   23.30    6.70
 -11   3   1   11.30    6.50
 -11   3   1   21.90    8.00
 -11   3   1   14.70    9.00
 -11   3   1    6.40    7.60
  10  -3  -1   22.10    7.00
  10  -3  -1   14.30    6.30
  10  -3  -1   14.50    6.40
  10  -3  -1   12.80    4.20
  10  -3  -1   19.20    5.60
  10  -3  -1   21.40    8.30
 -10   3   1   -9.30    9.10
 -10   3   1    8.10    6.60
 -10   3   1   17.70    7.30
 -10   3   1   17.00    6.80
 -10   3   1   25.30    8.20
 -10   3   1   17.80    8.20
   9  -3  -1    1.80    3.80
   9  -3  -1    1.00    2.40
   9  -3  -1   -0.70    3.80
   9  -3  -1    8.00    5.20
   9  -3  -1    3.10    4.20
   9  -3  -1    4.60    3.40
   9  -3  -1   -2.90    4.00
  -9   3   1   -5.30    3.60
  -9   3   1    1.20    3.80
  -9   3   1    1.00    4.50
  -9   3   1    6.30    5.10
  -9   3   1    2.10    3.80
  -9   3   1    0.70    4.10
   8  -3  -1  369.86   20.90
   8  -3  -1  399.26   20.50
   8  -3  -1  377.56   13.50
   8  -3  -1  381.16   17.90
   8  -3  -1  355.46   17.10
   8  -3  -1  375.96   20.10
   8  -3  -1  368.76   18.50
  -8   3   1  384.36   21.20
  -8   3   1  396.86   19.90
  -8   3   1  378.16   19.10
  -8   3   1  395.06   22.30
  -8   3   1  366.26   19.80
  -8   3   1  380.76   20.10
   7  -3  -1  350.76   18.70
   7  -3  -1  345.67   15.70
   7  -3  -1  356.86   16.70
   7  -3  -1  360.86   18.20
   7  -3  -1  345.57   11.80
   7  -3  -1  348.67   18.10
  -7   3   1  354.66   19.50
  -7   3   1  323.67   18.20
  -7   3   1  340.97   16.70
  -7   3   1  325.47   17.50
  -7   3   1  349.37   17.70
  -7   3   1  360.06   18.30
   6  -3  -1  984.60   22.00
   6  -3  -1 1007.50   30.90
   6  -3  -1  966.70   26.80
   6  -3  -1 1006.20   31.10
   6  -3  -1  993.60   27.00
  -6   3   1  997.60   32.30
  -6   3   1  986.50   31.00
  -6   3   1  958.90   29.50
  -6   3   1 1027.60   29.00
  -6   3   1  996.50   30.20
  -6   3   1  995.00   30.90
   5  -3  -1  581.74   20.70
   5  -3  -1  591.24   13.80
   5  -3  -1  521.15   19.70
   5  -3  -1  551.84   18.00
   5  -3  -1  607.64   17.60
   5  -3  -1  591.34   20.10
   5  -3  -1  548.55   17.20
  -5   3   1  572.04   20.10
  -5   3   1  534.05   22.10
  -5   3   1  559.14   14.70
  -5   3   1  563.14   23.50
  -5   3   1  568.34   19.50
  -5   3   1  596.64   17.70
  -5   3   1  525.05   18.10
  -5   3   1  586.54   21.30
   4  -3  -1  180.08    8.00
   4  -3  -1  205.78    8.40
   4  -3  -1  186.68    9.90
   4  -3  -1  184.68    9.60
   4  -3  -1  207.08    6.60
  -4   3   1  202.28    8.20
  -4   3   1  199.28    9.20
  -4   3   1  210.38   11.10
  -4   3   1  180.98    9.90
  -4   3   1  192.78    6.70
  -4   3   1  192.98    9.50
  -4   3   1  182.88    9.90
   3  -3  -1 1324.87   29.60
   3  -3  -1 1299.67   26.60
   3  -3  -1 1397.96   26.60
   3  -3  -1 1306.67   26.80
   3  -3  -1 1336.67   31.20
  -3   3   1 1393.66   31.20
  -3   3   1 1363.46   30.70
  -3   3   1 1301.67   28.60
  -3   3   1 1391.76   25.80
  -3   3   1 1419.36   26.50
  -3   3   1 1298.67   29.90
  -3   3   1 1336.17   28.30
   2  -3  -1 1194.08   26.50
   2  -3  -1 1208.78   24.80
   2  -3  -1 1177.88   24.20
   2  -3  -1 1096.29   22.60
   2  -3  -1 1187.28   21.30
  -2   3   1 1171.48   23.30
  -2   3   1 1203.78   25.00
  -2   3   1 1179.78   23.40
  -2   3   1 1185.48   21.40
  -2   3   1 1172.28   25.00
  -2   3   1 1193.38   26.20
   1  -3  -1   -1.20    0.80
   1  -3  -1   -0.50    0.70
   1  -3  -1    0.50    0.90
  -1   3   1    1.30    1.50
  -1   3   1    1.30    1.00
  -1   3   1   -0.50    1.00
  -1   3   1    0.10    0.70
  -1   3   1    0.50    0.70
  -1   3   1    0.20    1.00
   0  -3  -1 1446.46   31.40
   0  -3  -1 1418.16   26.20
   0  -3  -1 1481.95   28.30
   0   3   1 1445.56   33.00
   0   3   1 1399.76   26.50
   0   3   1 1463.55   27.90
   0   3   1 1407.76   28.70
   0   3   1 1491.65   27.40
   0   3   1 1434.86   31.10
   0   3   1 1435.86   25.80
  -1  -3  -1  642.64   14.30
  -1  -3  -1  656.43   17.10
  -1  -3  -1  652.83   16.40
  -1  -3  -1  645.04   19.80
  -1  -3  -1  629.04   17.70
  -1  -3  -1  659.33   14.80
   1   3   1  652.83   17.80
   1   3   1  658.63   16.40
   1   3   1  629.64   17.40
   1   3   1  636.04   15.30
   1   3   1  635.94   16.20
   1   3   1  626.24   19.50
  -2  -3  -1  103.59    6.00
  -2  -3  -1   99.29    5.60
  -2  -3  -1   96.59    7.60
  -2  -3  -1   85.69    6.60
  -2  -3  -1   96.29    6.70
  -2  -3  -1   95.09    6.80
   2   3   1   99.39    6.70
   2   3   1   91.79    6.40
   2   3   1  104.69    8.00
   2   3   1   98.19    6.00
   2   3   1   94.49    6.50
   2   3   1   98.39    7.30
  -3  -3  -1 1443.76   36.00
  -3  -3  -1 1428.06   34.90
  -3  -3  -1 1417.56   34.00
  -3  -3  -1 1452.45   27.30
  -3  -3  -1 1422.86   33.00
  -3  -3  -1 1456.95   32.30
  -3  -3  -1 1403.46   37.30
   3   3   1 1407.56   37.10
   3   3   1 1391.56   34.10
   3   3   1 1422.46   34.70
   3   3   1 1431.46   36.90
   3   3   1 1488.65   33.30
   3   3   1 1435.26   34.60
   3   3   1 1434.46   27.60
   3   3   1 1493.95   34.40
  -4  -3  -1   34.80    3.80
  -4  -3  -1   40.40    6.50
  -4  -3  -1   51.89    6.80
  -4  -3  -1   40.80    6.10
  -4  -3  -1   62.89   10.20
  -4  -3  -1   40.60    6.90
  -4  -3  -1   41.20    6.10
   4   3   1   32.80    5.40
   4   3   1   48.40    7.60
   4   3   1   28.20    5.20
   4   3   1   29.90    5.20
   4   3   1   38.70    6.50
   4   3   1   39.30    7.30
   4   3   1   40.90    3.90
  -5  -3  -1   18.10    5.20
  -5  -3  -1   11.60    4.00
  -5  -3  -1    8.20    3.60
  -5  -3  -1    9.20    4.50
  -5  -3  -1    8.10    2.80
  -5  -3  -1    9.90    4.20
  -5  -3  -1    6.10    3.50
   5   3   1    8.10    4.20
   5   3   1    6.80    4.00
   5   3   1    4.10    3.20
   5   3   1    6.60    4.00
   5   3   1    4.20    3.80
   5   3   1    6.10    5.40
   5   3   1    6.90    2.50
  -6  -3  -1   -0.80    2.40
  -6  -3  -1    0.00    3.60
  -6  -3  -1    0.40    3.30
  -6  -3  -1    5.80    3.60
  -6  -3  -1    6.10    4.60
  -6  -3  -1    0.20    3.30
  -6  -3  -1    4.50    4.10
   6   3   1    1.50    3.40
   6   3   1    1.60    2.10
   6   3   1    3.90    4.30
   6   3   1    5.70    4.80
   6   3   1    0.30    3.40
   6   3   1    7.10    4.50
   6   3   1    4.50    3.70
  -7  -3  -1  479.65   24.60
  -7  -3  -1  417.86   20.70
  -7  -3  -1  413.96   16.70
  -7  -3  -1  423.46   20.30
  -7  -3  -1  382.16   19.50
  -7  -3  -1  439.96   23.10
  -7  -3  -1  427.56   23.30
   7   3   1  417.46   22.20
   7   3   1  402.56   23.10
   7   3   1  402.26   19.90
   7   3   1  419.16   21.90
   7   3   1  418.66   21.30
   7   3   1  386.26   16.40
   7   3   1  404.66   24.00
   7   3   1  404.76   22.70
  -8  -3  -1  364.36   20.20
  -8  -3  -1  392.76   24.10
  -8  -3  -1  371.06   23.10
  -8  -3  -1  415.66   17.40
  -8  -3  -1  375.46   20.50
  -8  -3  -1  343.17   20.10
   8   3   1  390.46   23.50
   8   3   1  409.86   25.10
   8   3   1  389.86   20.90
   8   3   1  380.36   23.50
   8   3   1  354.46   22.10
   8   3   1  393.76   20.40
   8   3   1  337.47   21.40
  -9  -3  -1   26.00    8.30
  -9  -3  -1    0.40    5.40
  -9  -3  -1   20.50    5.60
  -9  -3  -1   14.70    7.20
   9   3   1   23.40    7.50
   9   3   1   33.00    9.70
   9   3   1   26.20    8.80
   9   3   1   13.70    7.30
   9   3   1    8.70    5.50
   9   3   1   16.20    4.80
 -10  -3  -1   74.69   10.40
 -10  -3  -1   51.19   10.80
 -10  -3  -1   68.29   12.50
 -10  -3  -1   83.69   15.00
  10   3   1   94.09   16.40
  10   3   1   66.29   11.50
  10   3   1   64.39   12.90
  10   3   1   92.39   15.40
  10   3   1   72.79   15.00
 -11  -3  -1   40.70   11.40
 -11  -3  -1   30.40    9.30
 -11  -3  -1   39.30    8.70
  11   3   1   48.10   11.60
  11   3   1   48.70   12.50
  11   3   1   34.40   10.70
 -12  -3  -1    3.40    7.90
 -12  -3  -1    5.00    9.60
  12   3   1   -2.60    5.90
  12   3   1    7.10    8.30
  12   3   1    8.40    6.60
  12   3   1   -6.40    9.50
  13  -4  -1   40.30   10.30
  13  -4  -1   35.00   12.10
 -13   4   1   41.70   12.80
 -13   4   1   32.10   13.40
 -13   4   1   30.40   10.50
 -13   4   1   25.70    9.60
  12  -4  -1   -5.80    4.60
  12  -4  -1    5.80    6.30
 -12   4   1   -0.60    5.90
 -12   4   1    1.10    7.10
 -12   4   1    0.20    6.30
 -12   4   1    2.20    6.20
  11  -4  -1    4.30    5.20
  11  -4  -1   -0.20    6.20
  11  -4  -1    1.90    2.60
  11  -4  -1   16.90    8.30
 -11   4   1    0.30    5.90
 -11   4   1   -7.00    5.30
 -11   4   1   -5.10    5.00
 -11   4   1    3.80    6.60
  10  -4  -1   21.40    7.90
  10  -4  -1   26.50    4.40
  10  -4  -1   15.10    6.80
  10  -4  -1   26.90    6.60
  10  -4  -1   11.70    5.10
  10  -4  -1   27.10    8.00
  10  -4  -1   19.80    6.60
 -10   4   1   30.90    8.10
 -10   4   1   17.10    9.00
 -10   4   1   36.50    8.80
 -10   4   1   11.50    7.40
 -10   4   1   21.00    8.10
 -10   4   1   23.30    8.00
   9  -4  -1    1.90    4.10
   9  -4  -1    1.60    4.50
   9  -4  -1    2.90    3.80
   9  -4  -1    5.00    5.20
   9  -4  -1    6.00    4.20
   9  -4  -1    6.60    2.50
   9  -4  -1    4.00    3.90
  -9   4   1   -1.00    3.60
  -9   4   1    4.10    3.20
  -9   4   1   -1.30    4.50
  -9   4   1    4.80    5.10
  -9   4   1   -2.50    3.80
  -9   4   1   11.60    5.40
   8  -4  -1  266.17   16.80
   8  -4  -1  271.07   15.00
   8  -4  -1  261.07   17.30
   8  -4  -1  270.57    9.70
   8  -4  -1  279.57   15.40
   8  -4  -1  297.67   15.00
   8  -4  -1  290.27   17.90
  -8   4   1  269.37   17.00
  -8   4   1  247.28   17.10
  -8   4   1  253.37   17.70
  -8   4   1  261.37   16.90
  -8   4   1  274.47   16.10
  -8   4   1  315.47   18.30
   7  -4  -1   29.80    6.10
   7  -4  -1   23.00    5.90
   7  -4  -1   24.80    5.90
   7  -4  -1   20.90    6.00
   7  -4  -1   22.90    3.30
   7  -4  -1   24.20    4.90
   7  -4  -1   22.40    5.00
  -7   4   1   36.40    8.00
  -7   4   1   25.50    6.40
  -7   4   1   30.30    6.90
  -7   4   1   21.40    6.50
  -7   4   1   16.10    5.00
  -7   4   1   24.10    5.50
   6  -4  -1  240.18   13.50
   6  -4  -1  253.67   12.00
   6  -4  -1  253.67   14.70
   6  -4  -1  247.98   12.10
   6  -4  -1  236.98   13.70
   6  -4  -1  254.17    7.90
   6  -4  -1  245.38   11.40
  -6   4   1  278.57   12.30
  -6   4   1  243.28   13.50
  -6   4   1  251.77   15.10
  -6   4   1  247.68   12.90
  -6   4   1  252.37   14.40
  -6   4   1  252.87   14.40
  -6   4   1  263.67   15.10
   5  -4  -1  932.11   28.60
   5  -4  -1  914.61   27.00
   5  -4  -1  978.00   23.60
   5  -4  -1  931.01   23.60
   5  -4  -1  956.30   23.70
   5  -4  -1  931.61   26.90
  -5   4   1  867.11   25.80
  -5   4   1 1010.40   24.00
  -5   4   1  960.00   28.10
  -5   4   1  963.60   28.30
  -5   4   1  957.70   20.20
  -5   4   1  916.61   25.40
  -5   4   1  934.51   27.70
   4  -4  -1    2.00    1.60
   4  -4  -1    2.30    1.60
   4  -4  -1    3.50    2.70
   4  -4  -1    2.60    1.70
   4  -4  -1    1.20    1.80
  -4   4   1    1.40    1.60
  -4   4   1    0.40    1.20
  -4   4   1    2.20    2.30
  -4   4   1    2.40    2.00
  -4   4   1    5.70    3.30
  -4   4   1    0.20    2.20
  -4   4   1    3.30    2.40
   3  -4  -1  416.16    9.70
   3  -4  -1  396.36   14.80
   3  -4  -1  439.26   11.10
   3  -4  -1  409.06    9.70
   3  -4  -1  414.66   13.10
  -3   4   1  443.86   11.40
  -3   4   1  419.76   13.60
  -3   4   1  449.46   15.20
  -3   4   1  409.86   10.50
  -3   4   1  407.26   12.40
  -3   4   1  417.16   12.20
  -3   4   1  395.96   13.60
   2  -4  -1  430.66   11.80
   2  -4  -1  432.46   11.30
   2  -4  -1  424.56   13.80
  -2   4   1  426.16   12.10
  -2   4   1  434.56    9.80
  -2   4   1  420.36   12.20
  -2   4   1  447.46   13.80
  -2   4   1  423.66   15.60
  -2   4   1  415.06   10.60
  -2   4   1  404.06   10.70
   1  -4  -1  234.28    7.30
   1  -4  -1  239.98    7.00
   1  -4  -1  252.67    8.80
  -1   4   1  237.58    7.60
  -1   4   1  222.98    8.10
  -1   4   1  235.08    7.80
  -1   4   1  233.28    6.40
  -1   4   1  227.98    6.60
  -1   4   1  224.88   10.50
   0  -4  -1 1313.17   25.80
   0  -4  -1 1259.47   25.10
   0  -4  -1 1260.97   30.00
   0   4   1 1275.57   29.70
   0   4   1 1231.68   31.70
   0   4   1 1261.47   23.70
   0   4   1 1242.98   25.50
   0   4   1 1236.18   26.50
   0   4   1 1211.98   24.00
   0   4   1 1227.58   24.70
  -1  -4  -1 1199.48   31.40
  -1  -4  -1 1136.79   26.30
  -1  -4  -1 1165.08   28.50
  -1  -4  -1 1208.08   22.50
  -1  -4  -1 1153.38   21.70
   1   4   1 1142.39   31.00
   1   4   1 1137.89   25.70
   1   4   1 1170.68   24.60
   1   4   1 1169.38   28.40
   1   4   1 1163.28   25.80
   1   4   1 1140.49   27.20
  -2  -4  -1 1929.71   37.50
  -2  -4  -1 1950.40   46.30
  -2  -4  -1 1909.01   42.00
  -2  -4  -1 1938.21   42.70
  -2  -4  -1 1980.10   38.20
   2   4   1 1914.51   39.40
   2   4   1 1900.71   41.90
   2   4   1 1944.61   41.90
   2   4   1 1889.91   43.10
   2   4   1 1912.71   41.10
   2   4   1 1958.60   46.40
   2   4   1 1943.81   41.20
  -3  -4  -1  715.93   22.40
  -3  -4  -1  761.32   22.70
  -3  -4  -1  690.43   24.80
  -3  -4  -1  727.63   20.10
  -3  -4  -1  716.93   23.00
  -3  -4  -1  725.63   19.50
   3   4   1  675.73   24.70
   3   4   1  714.83   24.10
   3   4   1  705.23   22.20
   3   4   1  703.93   21.90
   3   4   1  713.93   20.70
   3   4   1  709.73   22.40
  -4  -4  -1  162.78    9.50
  -4  -4  -1  148.99    6.20
  -4  -4  -1  139.29   11.40
  -4  -4  -1  139.79   10.10
  -4  -4  -1  140.09    9.20
  -4  -4  -1  120.09    9.90
  -4  -4  -1  138.19   10.60
   4   4   1  142.59    6.10
   4   4   1  136.09   10.30
   4   4   1  143.39   11.30
   4   4   1  146.49   10.50
   4   4   1  146.89    9.50
   4   4   1  145.59   11.70
   4   4   1  147.39   10.00
  -5  -4  -1   40.70    7.30
  -5  -4  -1   55.59    7.30
  -5  -4  -1   51.99    9.10
  -5  -4  -1   42.90    6.90
  -5  -4  -1   40.70    4.60
  -5  -4  -1   44.00    8.00
  -5  -4  -1   61.29    8.90
   5   4   1   42.90    4.40
   5   4   1   36.00    6.80
   5   4   1   52.79    8.40
   5   4   1   60.99    9.50
   5   4   1   39.40    7.90
   5   4   1   49.40    7.50
   5   4   1   38.20    7.30
   5   4   1   62.29    9.20
  -6  -4  -1   56.79    8.70
  -6  -4  -1   73.09   10.90
  -6  -4  -1   74.59    6.50
  -6  -4  -1   67.29   10.60
  -6  -4  -1   73.09    9.30
  -6  -4  -1   86.99    9.10
  -6  -4  -1   80.59   11.20
   6   4   1   63.99    5.90
   6   4   1   64.09    9.60
   6   4   1   60.89   10.50
   6   4   1   65.99    9.70
   6   4   1   83.99   11.90
   6   4   1   78.59   10.90
   6   4   1   75.09    9.60
  -7  -4  -1    2.20    4.20
  -7  -4  -1    1.30    3.00
  -7  -4  -1    5.50    5.00
  -7  -4  -1   -5.20    3.50
  -7  -4  -1   -2.90    3.30
  -7  -4  -1   -5.40    3.60
   7   4   1   -2.10    2.40
   7   4   1    6.50    4.50
   7   4   1    1.50    4.40
   7   4   1    9.10    5.20
   7   4   1    0.60    4.50
   7   4   1    6.40    3.80
   7   4   1   -5.60    3.00
   7   4   1    4.20    4.50
  -8  -4  -1   28.50    7.90
  -8  -4  -1   23.10    5.40
  -8  -4  -1   18.00    6.40
  -8  -4  -1   14.00    6.30
  -8  -4  -1   15.30    6.30
  -8  -4  -1   14.10    6.40
   8   4   1   22.40    8.40
   8   4   1   16.00    6.70
   8   4   1   13.60    5.50
   8   4   1   13.10    7.60
   8   4   1   24.30    6.60
   8   4   1    8.60    3.70
   8   4   1   19.00    7.50
   8   4   1   22.30    7.60
  -9  -4  -1   21.10    8.40
  -9  -4  -1   15.80    5.40
  -9  -4  -1   18.30    7.10
   9   4   1   35.00    9.40
   9   4   1   15.50    8.70
   9   4   1   10.30    7.00
 -10  -4  -1   75.39   10.00
 -10  -4  -1   73.79   14.40
 -10  -4  -1   65.69   11.80
  10   4   1   57.39   11.90
  10   4   1   67.69   15.20
  10   4   1   75.89   15.50
  10   4   1   74.29   14.40
 -11  -4  -1   30.60   12.90
 -11  -4  -1   47.20    9.10
 -11  -4  -1   54.39   11.30
  11   4   1   25.60   10.80
  11   4   1   51.89   12.20
  11   4   1   46.50   12.60
  11   4   1   53.49   14.00
  11   4   1   39.30   11.60
  13  -5  -1   67.79   11.70
  13  -5  -1   92.69   15.90
 -13   5   1   61.69   15.10
 -13   5   1   67.49   16.00
 -13   5   1  100.69   17.70
  12  -5  -1   40.30   11.30
  12  -5  -1   38.40    8.90
  12  -5  -1   45.80    9.10
 -12   5   1   51.09   11.90
 -12   5   1   36.70   10.70
 -12   5   1   52.39   13.20
 -12   5   1   49.70   12.20
  11  -5  -1   -0.70    4.70
  11  -5  -1   12.90    7.10
  11  -5  -1   14.40    6.20
 -11   5   1   13.40    6.40
 -11   5   1    8.20    6.50
 -11   5   1   12.00    7.50
 -11   5   1   10.00    7.40
  10  -5  -1  245.58   18.80
  10  -5  -1  249.18   16.20
  10  -5  -1  199.18   15.20
  10  -5  -1  224.68   17.50
  10  -5  -1  262.17   26.30
  10  -5  -1  228.78   14.60
 -10   5   1  244.68   18.50
 -10   5   1  225.08   17.90
 -10   5   1  230.48   17.50
 -10   5   1  198.98   16.80
 -10   5   1  216.38   19.10
 -10   5   1  211.58   21.10
   9  -5  -1    5.30    4.90
   9  -5  -1    1.80    4.20
   9  -5  -1    1.90    3.30
   9  -5  -1   -2.40    3.30
  -9   5   1   -1.80    3.50
  -9   5   1    2.10    4.20
  -9   5   1   -0.80    3.10
  -9   5   1    4.10    4.80
  -9   5   1   -8.00    3.30
  -9   5   1    2.80    5.50
   8  -5  -1   84.29   11.90
   8  -5  -1   75.69   10.20
   8  -5  -1   71.99   10.70
   8  -5  -1   89.69    9.00
  -8   5   1   87.29   10.00
  -8   5   1  100.29   13.50
  -8   5   1   59.69   10.40
  -8   5   1   95.59   11.50
  -8   5   1   88.59   11.50
  -8   5   1   71.19   10.70
   7  -5  -1   92.79   12.40
   7  -5  -1   98.09    8.20
   7  -5  -1   99.89    9.80
   7  -5  -1  109.39    8.90
   7  -5  -1  101.49    8.10
   7  -5  -1  100.49   10.00
  -7   5   1   88.69    9.10
  -7   5   1   93.19   10.20
  -7   5   1   95.69    9.70
  -7   5   1  122.09   11.80
  -7   5   1  104.29   10.50
  -7   5   1  124.09   11.70
   6  -5  -1  361.26   17.10
   6  -5  -1  363.26   18.30
   6  -5  -1  369.16   13.60
   6  -5  -1  373.06   16.60
   6  -5  -1  360.46   13.30
   6  -5  -1  356.86   14.00
  -6   5   1  377.06   17.70
  -6   5   1  393.36   14.60
  -6   5   1  359.26   15.70
  -6   5   1  394.66   18.60
  -6   5   1  377.36   18.00
  -6   5   1  376.76   17.80
   5  -5  -1 1227.18   32.50
   5  -5  -1 1262.07   27.60
   5  -5  -1 1296.87   29.20
   5  -5  -1 1257.47   27.40
   5  -5  -1 1296.27   32.70
  -5   5   1 1250.07   32.40
  -5   5   1 1252.07   34.40
  -5   5   1 1333.07   35.50
  -5   5   1 1227.28   33.30
  -5   5   1 1381.66   29.30
  -5   5   1 1259.67   31.30
   4  -5  -1  123.19    7.60
   4  -5  -1  139.59    5.10
   4  -5  -1  132.99    9.60
   4  -5  -1  146.59    6.70
   4  -5  -1  131.79    7.90
   4  -5  -1  131.99    5.00
  -4   5   1  127.89    7.60
  -4   5   1  144.69    5.90
  -4   5   1  142.69    6.50
  -4   5   1  137.49   11.00
  -4   5   1  133.89    8.60
  -4   5   1  135.29    7.60
  -4   5   1  143.79    8.70
   3  -5  -1  922.61   21.90
   3  -5  -1  922.61   25.60
   3  -5  -1  907.31   21.30
  -3   5   1  904.51   23.00
  -3   5   1  922.61   22.80
  -3   5   1  915.31   21.10
  -3   5   1  903.41   19.10
  -3   5   1  952.90   25.40
  -3   5   1  903.71   21.00
  -3   5   1  918.81   21.10
   2  -5  -1 1590.04   30.40
   2  -5  -1 1571.54   35.40
   2  -5  -1 1579.34   30.90
  -2   5   1 1600.94   32.20
  -2   5   1 1566.74   34.70
  -2   5   1 1567.14   30.00
  -2   5   1 1570.54   30.30
  -2   5   1 1645.54   38.80
  -2   5   1 1643.64   30.00
  -2   5   1 1572.54   32.20
   1  -5  -1  296.57    8.20
   1  -5  -1  297.47    8.50
   1  -5  -1  295.57   10.50
  -1   5   1  301.47    9.30
  -1   5   1  319.27   10.00
  -1   5   1  293.47   10.20
  -1   5   1  289.77   13.10
  -1   5   1  315.07    8.40
  -1   5   1  295.27    7.90
   0  -5  -1 1272.17   25.60
   0  -5  -1 1304.57   26.30
   0  -5  -1 1250.27   31.70
   0   5   1 1257.47   24.80
   0   5   1 1258.47   26.40
   0   5   1 1279.47   31.60
   0   5   1 1228.68   25.60
   0   5   1 1262.17   34.20
   0   5   1 1258.47   25.00
   0   5   1 1270.47   27.80
  -1  -5  -1    2.20    2.50
  -1  -5  -1    1.40    1.70
  -1  -5  -1    0.20    1.70
   1   5   1   -0.20    1.70
   1   5   1    0.00    1.90
   1   5   1    1.90    2.40
   1   5   1    0.70    2.20
   1   5   1    2.80    1.80
   1   5   1    0.80    1.60
  -2  -5  -1  525.55   13.10
  -2  -5  -1  498.15   17.10
  -2  -5  -1  514.35   12.70
  -2  -5  -1  496.15   18.30
  -2  -5  -1  495.45   20.80
   2   5   1  497.65   15.50
   2   5   1  536.85   16.90
   2   5   1  525.05   18.50
   2   5   1  501.65   21.00
   2   5   1  509.55   18.00
   2   5   1  493.85   16.70
  -3  -5  -1  510.25   19.30
  -3  -5  -1  506.15   19.10
  -3  -5  -1  506.45   15.20
  -3  -5  -1  544.85   22.70
  -3  -5  -1  520.95   15.90
   3   5   1  500.15   18.70
   3   5   1  543.45   19.00
   3   5   1  531.95   22.50
   3   5   1  493.85   18.70
   3   5   1  518.25   17.50
   3   5   1  544.55   21.00
   3   5   1  537.85   19.60
  -4  -5  -1   73.89    8.30
  -4  -5  -1   69.39    6.70
  -4  -5  -1   84.79    9.70
  -4  -5  -1   68.19    8.70
  -4  -5  -1   69.69    6.70
  -4  -5  -1   68.69    8.70
   4   5   1   76.89    8.00
   4   5   1   65.49    9.10
   4   5   1   84.69    8.50
   4   5   1  100.49   13.20
   4   5   1   82.19   11.70
   4   5   1   70.19    7.90
  -5  -5  -1  101.49    9.80
  -5  -5  -1   86.69    9.80
  -5  -5  -1   92.39   10.10
  -5  -5  -1   88.59   12.60
  -5  -5  -1   82.89    8.20
  -5  -5  -1   87.29    8.30
   5   5   1   73.89   11.00
   5   5   1   80.99   10.80
   5   5   1   84.49    8.50
   5   5   1   86.89    9.50
   5   5   1   71.39   10.00
   5   5   1   83.49   10.90
  -6  -5  -1   -0.10    3.20
  -6  -5  -1   -0.20    2.20
  -6  -5  -1    2.50    3.40
  -6  -5  -1    2.50    4.10
  -6  -5  -1   -1.90    3.40
  -6  -5  -1   -1.30    3.50
   6   5   1    3.90    4.50
   6   5   1    1.90    4.30
   6   5   1    4.10    4.10
   6   5   1    1.20    3.90
   6   5   1    5.80    3.60
   6   5   1   -3.90    2.80
  -7  -5  -1  177.88   13.70
  -7  -5  -1  165.08    9.20
  -7  -5  -1  165.88   15.50
  -7  -5  -1  153.88   26.30
  -7  -5  -1  144.19   13.10
  -7  -5  -1  165.08   12.90
   7   5   1  146.69   16.00
   7   5   1  156.18   13.30
   7   5   1  183.58   16.90
   7   5   1  145.09   16.00
   7   5   1  146.49   14.70
  -8  -5  -1    6.90    4.90
  -8  -5  -1    8.60    3.90
  -8  -5  -1   14.50    5.80
  -8  -5  -1   10.20    6.50
  -8  -5  -1    4.90    6.40
  -8  -5  -1   10.40    4.90
   8   5   1   14.00    7.00
   8   5   1   12.80    5.90
   8   5   1   13.00   11.30
   8   5   1   12.50    8.10
   8   5   1   11.50    6.80
  -9  -5  -1    7.00    6.80
  -9  -5  -1    2.10    3.80
  -9  -5  -1   11.30    6.20
   9   5   1   11.60    7.10
   9   5   1    4.50    5.30
   9   5   1   -0.80    5.30
   9   5   1    6.50    9.70
   9   5   1   -5.00    4.50
 -10  -5  -1    8.40    4.90
 -10  -5  -1    3.20    6.10
 -10  -5  -1   12.30    7.80
  10   5   1   14.60    7.80
  10   5   1   -2.70    5.50
  10   5   1   -3.40    6.10
  10   5   1   -4.00    6.40
  10   5   1    1.00    5.10
 -11  -5  -1    0.50    4.40
 -11  -5  -1   13.10   17.00
 -11  -5  -1    5.30    6.60
  11   5   1   18.50   10.50
  11   5   1    9.30    8.90
  11   5   1   -1.00    6.80
  11   5   1    6.10    6.80
  11   5   1    3.00    8.70
  13  -6  -1   38.30    8.90
 -13   6   1   23.70   11.80
 -13   6   1   28.50   12.70
 -13   6   1   13.80    9.70
 -13   6   1   43.00   18.60
  12  -6  -1   49.30   11.80
 -12   6   1   47.60   11.50
 -12   6   1   55.59   12.60
 -12   6   1   52.09   16.50
  11  -6  -1   81.29   10.90
  11  -6  -1  120.19   11.80
  11  -6  -1   77.89   13.20
 -11   6   1   98.99   16.50
 -11   6   1   88.19   13.80
 -11   6   1  117.39   15.70
 -11   6   1   95.19   15.00
  10  -6  -1  141.39   14.80
  10  -6  -1  155.18   12.20
  10  -6  -1  146.29   12.90
  10  -6  -1  148.49   12.00
 -10   6   1  153.08   16.50
 -10   6   1  159.08   15.30
 -10   6   1  166.08   25.80
 -10   6   1  176.28   15.70
 -10   6   1  145.99   15.40
 -10   6   1  122.29   16.40
   9  -6  -1   40.10    6.70
   9  -6  -1   59.09   10.80
   9  -6  -1   47.50    7.30
   9  -6  -1   39.10    7.20
   9  -6  -1   46.30    8.70
  -9   6   1   41.90    8.90
  -9   6   1   38.40    8.80
  -9   6   1   42.70    9.50
  -9   6   1   54.79   10.80
  -9   6   1   45.40    8.90
  -9   6   1   41.00    8.20
   8  -6  -1   84.69    7.90
   8  -6  -1   90.79    8.00
   8  -6  -1   90.39   11.50
  -8   6   1   85.49   11.60
  -8   6   1  110.69   11.00
  -8   6   1   94.09   12.80
  -8   6   1   88.39   11.40
  -8   6   1  104.79   11.20
  -8   6   1   90.09   12.40
   7  -6  -1   77.69    8.70
   7  -6  -1   85.19    7.90
   7  -6  -1   95.39    7.30
   7  -6  -1   99.19    7.30
   7  -6  -1   99.69   10.90
  -7   6   1   84.89    8.80
  -7   6   1   71.19   10.10
  -7   6   1   76.09   12.40
  -7   6   1   92.49    9.50
  -7   6   1  102.69    8.40
  -7   6   1   83.79   11.00
  -7   6   1   91.19    9.90
   6  -6  -1   16.00    3.20
   6  -6  -1   15.90    4.60
   6  -6  -1    9.50    3.80
   6  -6  -1   18.40    4.10
   6  -6  -1   28.10    5.60
   6  -6  -1   18.10    3.30
  -6   6   1   21.20    5.00
  -6   6   1   18.50    6.00
  -6   6   1   18.60    5.40
  -6   6   1   19.60    6.20
  -6   6   1   24.80    4.30
  -6   6   1   12.60    4.50
   5  -6  -1   11.80    1.90
   5  -6  -1   13.70    3.30
   5  -6  -1   12.50    5.20
   5  -6  -1   10.40    3.40
   5  -6  -1   17.70    4.10
   5  -6  -1   12.80    1.90
  -5   6   1    4.60    3.00
  -5   6   1   15.50    4.50
  -5   6   1   10.80    3.60
  -5   6   1   13.90    4.60
  -5   6   1    8.70    2.20
  -5   6   1   13.40    3.10
  -5   6   1   21.90    4.50
   4  -6  -1   59.49    5.30
   4  -6  -1   60.39    4.50
   4  -6  -1   63.59    9.30
  -4   6   1   59.19    5.30
  -4   6   1   54.59    5.30
  -4   6   1   65.09    7.30
  -4   6   1   61.49    4.60
  -4   6   1   63.79    4.60
  -4   6   1   56.49    5.90
  -4   6   1   63.59    6.20
   3  -6  -1  467.05   13.00
   3  -6  -1  481.45   13.40
   3  -6  -1  486.65   17.90
  -3   6   1  469.45   14.60
  -3   6   1  456.65   13.30
  -3   6   1  475.35   13.40
  -3   6   1  463.05   11.90
  -3   6   1  464.65   17.00
  -3   6   1  498.05   20.00
  -3   6   1  463.25   14.90
   2  -6  -1    7.00    1.60
   2  -6  -1    4.90    2.60
   2  -6  -1    5.40    1.70
  -2   6   1    5.80    1.80
  -2   6   1    5.00    2.10
  -2   6   1    4.00    2.40
  -2   6   1    7.10    1.80
  -2   6   1    4.50    1.70
  -2   6   1    3.80    2.70
   1  -6  -1  398.66    9.90
   1  -6  -1  393.76    9.60
  -1   6   1  401.66   10.50
  -1   6   1  373.16   11.90
  -1   6   1  399.76   12.80
  -1   6   1  400.86   16.60
  -1   6   1  388.36   11.40
  -1   6   1  387.66   10.00
   0  -6  -1   15.20    2.60
   0  -6  -1   13.00    3.90
   0  -6  -1   18.10    2.70
   0   6   1   16.80    2.90
   0   6   1   22.00    3.00
   0   6   1   13.50    2.40
   0   6   1   14.70    4.00
   0   6   1   20.00    5.80
   0   6   1   16.50    3.30
   0   6   1   13.70    2.70
  -1  -6  -1 1081.59   25.50
  -1  -6  -1 1105.19   30.70
  -1  -6  -1 1053.19   25.00
   1   6   1 1060.79   24.50
   1   6   1 1129.99   30.20
   1   6   1 1097.99   25.90
   1   6   1 1098.49   26.20
   1   6   1 1096.49   27.80
   1   6   1 1085.59   33.60
  -2  -6  -1  798.12   22.50
  -2  -6  -1  863.91   29.70
  -2  -6  -1  812.92   23.20
  -2  -6  -1  821.72   25.90
   2   6   1  781.12   28.80
   2   6   1  790.92   24.90
   2   6   1  826.72   23.00
   2   6   1  817.32   25.10
   2   6   1  821.02   21.80
   2   6   1  794.02   23.20
  -3  -6  -1   47.60    6.80
  -3  -6  -1   37.40    4.20
  -3  -6  -1   51.59    9.20
  -3  -6  -1   40.00    4.00
  -3  -6  -1   41.90    7.20
   3   6   1   33.40    6.50
   3   6   1   43.50    9.40
   3   6   1   37.80    5.60
   3   6   1   33.50    6.30
   3   6   1   38.30    6.30
   3   6   1   42.50    6.50
  -4  -6  -1  347.97   17.30
  -4  -6  -1  381.06   13.70
  -4  -6  -1  378.26   14.00
  -4  -6  -1  378.86   20.90
  -4  -6  -1  330.07   20.20
   4   6   1  365.76   17.80
   4   6   1  377.46   17.90
   4   6   1  406.06   17.70
   4   6   1  362.46   19.00
   4   6   1  365.16   20.50
   4   6   1  383.76   17.60
   4   6   1  400.46   16.60
  -5  -6  -1  127.79   11.50
  -5  -6  -1  127.39   16.20
  -5  -6  -1  100.29   10.10
  -5  -6  -1  134.29   15.80
  -5  -6  -1  111.79    8.90
  -5  -6  -1  101.59   10.30
   5   6   1  131.29   13.50
   5   6   1  117.19   10.20
   5   6   1  113.19   10.50
   5   6   1  123.89   10.80
   5   6   1  133.49   12.70
   5   6   1  114.19   11.00
   5   6   1  119.79   11.40
  -6  -6  -1   27.90    7.60
  -6  -6  -1   33.20    7.80
  -6  -6  -1   27.80    6.00
   6   6   1   21.60    6.30
   6   6   1   20.10    6.50
   6   6   1   20.20    7.00
   6   6   1   37.70    8.40
   6   6   1   34.70    8.50
   6   6   1   28.80    8.60
   6   6   1   26.00    6.50
  -7  -6  -1  182.88   13.10
  -7  -6  -1  165.78   14.10
  -7  -6  -1  152.18   12.30
  -7  -6  -1  138.59   19.10
  -7  -6  -1  167.28   15.20
  -7  -6  -1  142.99   14.70
   7   6   1  163.08   14.70
   7   6   1  126.89   25.10
   7   6   1  157.98   14.30
   7   6   1  186.98   15.90
   7   6   1  169.28   14.20
   7   6   1  136.89   18.30
   7   6   1  169.88   16.80
  -8  -6  -1   46.50    8.90
  -8  -6  -1   43.80   10.10
  -8  -6  -1   38.30    7.80
  -8  -6  -1   53.79   10.00
   8   6   1   36.70    9.40
   8   6   1   42.80    9.90
   8   6   1   54.69   13.50
   8   6   1   32.50   10.20
   8   6   1   32.00    9.60
  -9  -6  -1   32.10    7.80
  -9  -6  -1   26.60    8.40
  -9  -6  -1   22.40    9.30
   9   6   1   20.70    9.10
   9   6   1   23.30    8.40
   9   6   1   22.50    8.90
   9   6   1   29.10    9.20
   9   6   1   40.80   12.40
 -10  -6  -1   -5.50    5.30
 -10  -6  -1   13.70    7.60
  10   6   1  -10.70    7.30
  10   6   1    4.20    7.00
  10   6   1   -5.70    6.10
  10   6   1    4.60    6.90
  10   6   1    6.10    6.50
  13  -7  -1   45.80   10.60
  13  -7  -1   25.20    8.20
 -13   7   1   29.90   10.40
 -13   7   1   15.90    9.80
 -13   7   1   34.00   11.20
  12  -7  -1   67.19   10.20
  12  -7  -1   51.09    9.70
  12  -7  -1   76.59   10.60
 -12   7   1   56.19   13.30
 -12   7   1   74.39   13.70
 -12   7   1   65.89   13.70
 -12   7   1   79.09   15.20
  11  -7  -1   34.60    7.20
  11  -7  -1   50.49    8.20
  11  -7  -1   61.09   12.10
  11  -7  -1   47.20    8.20
 -11   7   1   43.50   10.50
 -11   7   1   40.10   11.20
 -11   7   1   44.80    9.90
 -11   7   1   46.20   12.30
  10  -7  -1    4.50    5.20
  10  -7  -1   -2.20    3.60
  10  -7  -1   -4.30    3.40
  10  -7  -1    2.00    3.60
 -10   7   1    7.70    6.10
 -10   7   1   -1.60    4.10
 -10   7   1   -3.80    5.00
 -10   7   1   -9.60    3.80
   9  -7  -1  144.59    9.90
   9  -7  -1  127.69   11.10
   9  -7  -1  129.69   13.00
   9  -7  -1  130.29    9.40
   9  -7  -1  129.29   17.60
  -9   7   1  155.88   22.10
  -9   7   1  139.29   13.40
  -9   7   1  147.79   14.40
  -9   7   1  158.88   16.80
  -9   7   1  145.39   19.40
   8  -7  -1  123.49    8.00
   8  -7  -1  117.49    9.50
   8  -7  -1  127.39    8.10
   8  -7  -1  123.39   16.00
  -8   7   1  144.89   12.60
  -8   7   1  126.29   12.70
  -8   7   1  128.49   11.70
  -8   7   1  101.99   15.10
  -8   7   1  116.19   13.00
  -8   7   1  130.99   12.60
   7  -7  -1   58.29    9.00
   7  -7  -1   60.79    4.80
   7  -7  -1   66.79    6.90
   7  -7  -1   61.69   10.10
   7  -7  -1   63.59    5.00
   7  -7  -1   62.89    8.40
  -7   7   1   63.39    7.00
  -7   7   1   59.59    8.60
  -7   7   1   95.69   12.60
  -7   7   1   69.39    9.70
  -7   7   1   53.29    9.10
  -7   7   1   73.19    9.90
  -7   7   1   60.69    9.50
   6  -7  -1   12.10    3.40
   6  -7  -1   14.10    4.30
   6  -7  -1   14.90    5.20
   6  -7  -1   13.60    4.10
  -6   7   1   11.70    4.10
  -6   7   1   21.90    4.50
  -6   7   1   11.10    4.60
  -6   7   1   12.30    4.50
  -6   7   1   10.10    4.50
  -6   7   1   15.60    5.30
   5  -7  -1  142.69    8.70
   5  -7  -1  155.78    9.10
   5  -7  -1  162.18   12.40
   5  -7  -1  150.28    7.80
  -5   7   1  148.79   11.50
  -5   7   1  154.38   10.30
  -5   7   1  158.88    9.50
  -5   7   1  168.98    8.00
  -5   7   1  152.98    9.60
  -5   7   1  157.48    6.80
  -5   7   1  153.08   10.50
   4  -7  -1  850.81   21.00
   4  -7  -1  838.12   21.40
  -4   7   1  859.11   22.20
  -4   7   1  873.31   21.30
  -4   7   1  855.21   22.70
  -4   7   1  857.01   27.00
  -4   7   1  862.71   24.30
  -4   7   1  858.81   23.70
  -4   7   1  828.62   19.40
   3  -7  -1  711.23   23.00
   3  -7  -1  657.03   15.70
   3  -7  -1  667.73   15.40
  -3   7   1  639.34   18.10
  -3   7   1  642.14   15.60
  -3   7   1  644.54   24.60
  -3   7   1  647.94   17.00
  -3   7   1  660.13   18.70
  -3   7   1  652.33   21.90
  -3   7   1  672.93   17.10
  -2   7   1  120.99    6.40
  -2   7   1  118.59   10.10
  -2   7   1  114.89    7.80
  -2   7   1  114.79    5.70
  -2   7   1  119.09    6.10
  -2   7   1  116.99    6.50
  -2   7   1  114.29    5.40
  -1   7   1  700.63   16.30
  -1   7   1  714.73   16.90
  -1   7   1  719.63   17.70
  -1   7   1  729.73   26.90
  -1   7   1  720.13   18.60
  -1   7   1  752.02   19.60
  -1   7   1  723.23   24.70
   0  -7  -1  319.47    9.40
   0  -7  -1  327.27   15.80
   0  -7  -1  320.17    9.30
   0   7   1  311.77   11.90
   0   7   1  296.47    9.90
   0   7   1  315.07   15.30
   0   7   1  305.97    9.90
   0   7   1  317.77   10.90
   0   7   1  335.67   11.10
   0   7   1  308.37   17.00
  -1  -7  -1  548.95   21.10
  -1  -7  -1  533.65   15.60
  -1  -7  -1  538.25   15.80
   1   7   1  529.35   18.10
   1   7   1  556.54   16.70
   1   7   1  536.65   20.50
   1   7   1  550.14   23.70
   1   7   1  535.05   15.70
   1   7   1  537.75   17.10
  -2  -7  -1  689.63   24.70
  -2  -7  -1  711.43   21.30
  -2  -7  -1  688.53   20.60
   2   7   1  704.63   22.10
   2   7   1  675.03   23.20
   2   7   1  711.03   28.50
   2   7   1  689.53   21.10
   2   7   1  678.73   23.80
   2   7   1  705.83   20.30
  -3  -7  -1   15.50    4.40
  -3  -7  -1   27.20    8.30
  -3  -7  -1   12.30    4.40
   3   7   1   39.40    9.90
   3   7   1   10.20    4.50
   3   7   1   14.80    4.50
   3   7   1   12.20    4.40
   3   7   1   20.90    5.00
   3   7   1   23.20    5.80
   3   7   1   27.90    5.60
  -4  -7  -1  137.79   11.00
  -4  -7  -1  110.99   14.90
  -4  -7  -1  113.09   10.80
  -4  -7  -1  103.69    9.90
  -4  -7  -1  120.39    6.70
  -4  -7  -1  118.59    6.50
   4   7   1  124.19    9.90
   4   7   1  106.49    9.80
   4   7   1  107.59   10.20
   4   7   1  132.89   11.20
   4   7   1  134.59   13.50
   4   7   1  103.19   10.90
   4   7   1  108.19   10.20
  -5  -7  -1  407.76   14.80
  -5  -7  -1  377.26   19.80
  -5  -7  -1  374.26   22.80
  -5  -7  -1  406.96   15.40
  -5  -7  -1  376.56   28.40
   5   7   1  385.26   20.20
   5   7   1  396.46   23.70
   5   7   1  395.96   19.50
   5   7   1  417.56   22.60
   5   7   1  370.56   20.30
   5   7   1  391.56   18.50
  -6  -7  -1   13.20    5.90
  -6  -7  -1   10.80    5.30
  -6  -7  -1    8.20    4.00
  -6  -7  -1    8.40    5.00
  -6  -7  -1   16.70    4.70
   6   7   1    2.70    5.20
   6   7   1   14.40    5.80
   6   7   1    8.40    5.20
   6   7   1    6.70    5.40
   6   7   1   16.50    7.60
   6   7   1   10.90    6.40
   6   7   1    8.60    5.10
  -7  -7  -1  223.38   13.90
  -7  -7  -1  205.28   16.40
  -7  -7  -1  208.58   17.10
  -7  -7  -1  228.68   14.10
   7   7   1  211.78   20.50
   7   7   1  214.98   17.70
   7   7   1  233.28   16.40
   7   7   1  228.58   17.10
   7   7   1  234.68   20.10
   7   7   1  243.08   19.80
   7   7   1  218.58   19.20
  -8  -7  -1   86.39   10.80
  -8  -7  -1   72.89   12.90
  -8  -7  -1  110.19   11.30
   8   7   1   82.19   14.60
   8   7   1   91.49   15.40
   8   7   1  113.59   20.20
   8   7   1   71.99   13.00
   8   7   1   88.49   14.20
  -9  -7  -1   -4.00    4.50
  -9  -7  -1    8.90    5.80
  -9  -7  -1   -4.80    4.80
  -9  -7  -1   -5.00    4.80
   9   7   1    6.90    6.90
   9   7   1    4.10    7.30
   9   7   1    6.20    7.60
   9   7   1    6.30    6.50
   9   7   1   -4.70    6.80
 -10  -7  -1   19.00    7.30
 -10  -7  -1   20.30    7.20
 -10  -7  -1   28.30    9.50
  10   7   1   18.70    9.90
  10   7   1   -2.10    9.40
  10   7   1   19.00   11.60
  10   7   1   17.70    7.70
  12  -8  -1   49.90   10.20
  12  -8  -1   66.59    9.00
 -12   8   1   67.39   13.40
 -12   8   1   77.69   14.90
 -12   8   1   79.59   15.10
  11  -8  -1  184.98   12.00
  11  -8  -1  184.98   15.00
 -11   8   1  226.98   20.20
 -11   8   1  209.68   18.00
 -11   8   1  187.38   20.20
 -11   8   1  209.18   19.90
  10  -8  -1   19.90    4.70
  10  -8  -1   32.20    7.30
  10  -8  -1   26.00    4.80
 -10   8   1   15.50    7.50
 -10   8   1   32.20    8.70
 -10   8   1   20.70    6.90
 -10   8   1   22.10    8.00
   9  -8  -1  102.99    6.70
   9  -8  -1   89.59    9.30
   9  -8  -1   96.29    6.50
  -9   8   1  118.19   14.10
  -9   8   1   90.09   12.70
  -9   8   1  116.39   13.10
  -9   8   1  124.19   16.70
  -9   8   1  118.99   16.60
   8  -8  -1  141.39   11.80
   8  -8  -1   99.79    9.10
   8  -8  -1  128.69   17.20
   8  -8  -1  112.59   10.50
  -8   8   1  148.69   14.80
  -8   8   1  114.19   11.30
  -8   8   1  131.59   13.10
  -8   8   1  131.29   12.60
  -8   8   1  129.19   12.50
  -8   8   1  111.49   11.70
   7  -8  -1    4.10    3.60
   7  -8  -1   17.20    4.50
   7  -8  -1    5.30    4.10
   7  -8  -1    7.10    3.60
  -7   8   1   11.70    5.40
  -7   8   1    9.00    3.70
  -7   8   1   -3.20    3.50
  -7   8   1    5.30    5.10
  -7   8   1    2.40    4.00
  -7   8   1   14.20    6.10
  -7   8   1    4.10    4.10
   6  -8  -1  419.06   16.50
   6  -8  -1  414.96   21.60
   6  -8  -1  415.86   16.30
   6  -8  -1  444.96   15.10
  -6   8   1  455.65   14.70
  -6   8   1  436.66   21.30
  -6   8   1  412.96   18.10
  -6   8   1  437.36   19.70
  -6   8   1  420.56   18.50
  -6   8   1  417.76   17.40
   5  -8  -1  204.28   14.40
   5  -8  -1  198.18    9.60
   5  -8  -1  204.98   10.00
  -5   8   1  208.38    8.70
  -5   8   1  210.68   11.10
  -5   8   1  206.88   11.80
  -5   8   1  211.68    8.80
  -5   8   1  200.78   11.20
  -5   8   1  213.18   14.10
  -5   8   1  209.28   12.10
   4  -8  -1   80.19   10.90
   4  -8  -1   50.49    4.50
   4  -8  -1   50.59    4.30
  -4   8   1   47.20    7.00
  -4   8   1   53.19    5.30
  -4   8   1   46.20    5.30
  -4   8   1   54.89    6.10
  -4   8   1   50.99    4.40
  -4   8   1   60.29   10.50
  -4   8   1   51.89    6.30
  -4   8   1   55.19    5.50
  -3   8   1  255.07    9.80
  -3   8   1  240.68    9.40
  -3   8   1  251.97   10.50
  -3   8   1  258.27    8.90
  -3   8   1  227.38   14.90
  -3   8   1  249.28   13.00
  -3   8   1  255.87   10.60
  -2   8   1   54.59    5.00
  -2   8   1   69.59   10.60
  -2   8   1   48.30    4.60
  -2   8   1   48.00    4.30
  -2   8   1   54.39    4.20
  -2   8   1   55.49    4.70
  -2   8   1   44.40    6.10
  -1   8   1  247.38   10.70
  -1   8   1  247.78    9.30
  -1   8   1  269.47    9.50
  -1   8   1  291.47   15.60
  -1   8   1  251.77   16.30
  -1   8   1  258.67    8.80
  -1   8   1  248.98   10.10
   0   8   1  144.29    7.50
   0   8   1  135.09   11.00
   0   8   1  139.39    7.00
   0   8   1  149.09   12.90
   0   8   1  136.79    7.70
   0   8   1  141.89    8.40
   0   8   1  138.09    6.60
  -1  -8  -1   78.29    5.50
  -1  -8  -1   89.59    6.00
  -1  -8  -1  106.89   10.00
   1   8   1   79.49    6.40
   1   8   1   78.69    7.40
   1   8   1   80.29    7.10
   1   8   1   93.09    6.40
   1   8   1   72.39    9.50
   1   8   1   77.99    8.80
  -2  -8  -1    6.30    3.20
  -2  -8  -1   -0.10    2.20
  -2  -8  -1    5.60    3.80
   2   8   1    5.40    3.10
   2   8   1    3.20    3.70
   2   8   1    2.60    2.70
   2   8   1    2.80    4.00
   2   8   1    3.20    3.30
   2   8   1    3.40    3.10
   2   8   1    3.70    3.70
  -3  -8  -1   67.39    7.30
  -3  -8  -1   66.39    9.40
   3   8   1   61.29    9.00
   3   8   1   57.49   11.50
   3   8   1   57.29    7.50
   3   8   1   81.39    9.90
   3   8   1   63.59    8.80
   3   8   1   71.99    7.70
   3   8   1   77.49   10.50
  -4  -8  -1  128.49   10.80
  -4  -8  -1  122.09   10.30
  -4  -8  -1  122.69   11.50
  -4  -8  -1  139.29   14.20
   4   8   1  138.59   12.00
   4   8   1  151.08   13.30
   4   8   1  139.09   14.60
   4   8   1  146.79   12.20
   4   8   1  123.09   11.40
   4   8   1  134.19   10.80
   4   8   1  127.19   10.90
  -5  -8  -1    2.90    4.10
  -5  -8  -1   -2.30    3.70
  -5  -8  -1    6.00    3.90
  -5  -8  -1    4.00    2.00
  -5  -8  -1   -1.10    3.40
  -5  -8  -1   -0.80    1.90
   5   8   1   -0.50    3.30
   5   8   1    2.10    4.80
   5   8   1    3.70    3.80
   5   8   1    6.70    5.40
   5   8   1   -2.40    3.80
   5   8   1    9.00    5.10
   5   8   1   -2.20    3.70
  -6  -8  -1   83.49   11.80
  -6  -8  -1   95.19   12.90
  -6  -8  -1   97.29    7.30
  -6  -8  -1   97.09    7.80
   6   8   1   93.49   14.10
   6   8   1   87.69   12.20
   6   8   1   88.09   12.60
   6   8   1  113.29   17.10
   6   8   1   76.59   12.50
   6   8   1  124.69   19.90
   6   8   1   82.49   12.90
   6   8   1   79.29   10.50
  -7  -8  -1   13.10    4.60
  -7  -8  -1   13.70    6.10
  -7  -8  -1   15.40    5.10
   7   8   1   13.40    6.90
   7   8   1   16.20    8.10
   7   8   1   17.30    6.60
   7   8   1    4.80    6.50
   7   8   1    9.10    7.30
  -8  -8  -1   16.70    5.20
  -8  -8  -1   17.50    6.10
  -8  -8  -1    0.10    4.70
   8   8   1    8.70    6.90
   8   8   1   12.90    8.00
   8   8   1   14.00    8.00
   8   8   1   23.30    8.50
   8   8   1   33.40   10.60
  -9  -8  -1   49.80    8.50
   9   8   1   54.09   11.40
   9   8   1   58.69   15.50
   9   8   1   60.49   13.40
   9   8   1   60.79   14.00
   9   8   1   76.19   16.70
  12  -9  -1   46.80   10.50
 -12   9   1   37.80   12.80
 -12   9   1   49.40   11.10
 -12   9   1   54.99   13.60
 -12   9   1   27.90    9.90
  11  -9  -1   93.89   12.30
 -11   9   1  117.79   15.30
 -11   9   1   88.09   13.10
 -11   9   1  103.39   16.30
 -11   9   1   93.89   14.70
  10  -9  -1   -2.40    4.20
 -10   9   1   -3.10    4.90
 -10   9   1   11.10    6.70
 -10   9   1    6.30    6.50
 -10   9   1   11.10    7.90
   9  -9  -1  103.99   11.20
   9  -9  -1   98.69    9.50
  -9   9   1  113.69   17.30
  -9   9   1  113.29   17.40
  -9   9   1   93.19   13.30
  -9   9   1   89.29   12.50
  -9   9   1   97.79   12.60
  -9   9   1   95.79   12.90
   8  -9  -1  110.09   11.10
   8  -9  -1  125.79   10.80
   8  -9  -1  133.29   17.30
   8  -9  -1  111.79    9.00
  -8   9   1  121.19   12.30
  -8   9   1  143.09   13.80
  -8   9   1  126.29   12.50
  -8   9   1  116.29   18.20
  -8   9   1  130.29   12.90
  -8   9   1  132.39   12.20
   7  -9  -1  166.18    9.60
   7  -9  -1  160.18   10.80
  -7   9   1  156.98   12.50
  -7   9   1  141.99   11.70
  -7   9   1  194.08   15.90
  -7   9   1  168.18    9.60
  -7   9   1  154.68   12.10
  -7   9   1  173.08   13.50
   6  -9  -1  299.87   19.20
   6  -9  -1  315.07   13.20
   6  -9  -1  320.97   13.40
  -6   9   1  306.87   11.60
  -6   9   1  322.47   15.70
  -6   9   1  322.17   16.10
  -6   9   1  318.57   18.80
  -6   9   1  320.97   15.20
  -6   9   1  343.27   17.20
   5  -9  -1  111.79    6.50
   5  -9  -1   94.59    6.20
   5  -9  -1  119.99   11.80
  -5   9   1  114.69   12.80
  -5   9   1  114.79    8.80
  -5   9   1  104.99    8.80
  -5   9   1  104.39    6.20
  -5   9   1  114.79    8.50
  -5   9   1  102.59   10.80
  -5   9   1  104.09    7.00
  -5   9   1  104.99    8.50
  -4   9   1    7.00    5.40
  -4   9   1   15.80    3.70
  -4   9   1    4.40    3.10
  -4   9   1    8.40    4.40
  -4   9   1    8.10    3.30
  -3   9   1   10.50    4.90
  -3   9   1    4.80    2.70
  -3   9   1    8.80    2.80
  -3   9   1    7.10    2.50
  -3   9   1    6.70    3.90
  -3   9   1    7.50    2.40
  -2   9   1   91.89    5.90
  -2   9   1   99.59    5.80
  -2   9   1   95.79    6.50
  -2   9   1   94.29   12.70
  -2   9   1   74.89    7.40
  -2   9   1   81.49    5.60
  -2   9   1   86.39    6.10
  -2   9   1  109.49   12.00
  -1   9   1   63.09    5.30
  -1   9   1   62.49    5.50
  -1   9   1   60.89    6.20
  -1   9   1   68.79    9.80
  -1   9   1   85.79   12.70
  -1   9   1   73.89    5.10
  -1   9   1   61.39    6.00
  -1   9   1   67.29    5.10
   0   9   1  206.38   10.00
   0   9   1  219.68   10.60
   0   9   1  221.28    8.60
   0   9   1  219.58    9.30
   0   9   1  232.58   16.90
   0   9   1  225.08    9.70
   0   9   1  224.18   14.80
  -1  -9  -1  250.87   15.70
  -1  -9  -1  268.07    9.00
  -1  -9  -1  244.38    8.50
   1   9   1  252.67   12.30
   1   9   1  246.08   12.60
   1   9   1  251.97   15.50
   1   9   1  233.88   17.50
   1   9   1  259.37   11.20
   1   9   1  252.47   11.30
  -2  -9  -1   34.70    5.00
  -2  -9  -1   34.60    5.10
  -2  -9  -1   43.50    7.90
   2   9   1   35.10    9.40
   2   9   1   36.20    5.70
   2   9   1   38.10    6.70
   2   9   1   39.30    6.90
   2   9   1   43.60    8.30
   2   9   1   39.40    6.10
  -3  -9  -1  354.86   15.60
  -3  -9  -1  343.87   19.30
  -3  -9  -1  352.16   15.50
   3   9   1  357.66   18.50
   3   9   1  351.66   16.40
   3   9   1  363.16   16.20
   3   9   1  370.46   18.10
   3   9   1  375.56   19.00
   3   9   1  369.66   23.40
   3   9   1  358.36   18.40
  -4  -9  -1  252.27   14.20
  -4  -9  -1  235.88   14.10
  -4  -9  -1  220.58   16.00
   4   9   1  205.18   13.30
   4   9   1  237.08   14.30
   4   9   1  244.38   15.90
   4   9   1  230.88   17.80
   4   9   1  239.68   15.80
   4   9   1  214.68   15.60
   4   9   1  209.38   18.60
  -5  -9  -1    3.60    4.40
  -5  -9  -1    2.00    4.40
   5   9   1   -1.40    4.00
   5   9   1    1.70    5.50
   5   9   1   -2.00    4.30
   5   9   1    8.90    4.50
   5   9   1   -0.90    4.60
   5   9   1   10.00    5.20
   5   9   1    3.00    4.20
   5   9   1    5.00    4.20
  -6  -9  -1  116.89   12.70
  -6  -9  -1  130.79   13.90
   6   9   1  113.19   15.50
   6   9   1  114.99   16.90
   6   9   1  135.49   12.90
   6   9   1  148.99   13.60
   6   9   1  144.19   13.60
   6   9   1  111.19   17.30
   6   9   1  139.89   14.80
   7   9   1   27.70   10.50
   7   9   1   40.30    9.50
   7   9   1   53.89   11.60
   7   9   1   57.29   12.00
   7   9   1   42.10   13.60
  -8  -9  -1    8.60    3.40
  -8  -9  -1   19.00    6.90
  -8  -9  -1   -1.40    5.30
   8   9   1   12.10    7.50
   8   9   1   12.40    8.20
   8   9   1   14.70    9.30
   8   9   1    5.50    6.50
   8   9   1    4.90    7.40
   9   9   1   83.89   16.90
   9   9   1   50.79   14.40
  11 -10  -1    4.60    5.10
 -11  10   1   10.10    7.00
 -11  10   1    5.50    7.90
 -11  10   1   10.00    6.90
  10 -10  -1  116.79   11.10
 -10  10   1  143.59   16.70
 -10  10   1  139.29   15.50
 -10  10   1  114.49   16.20
 -10  10   1   97.59   14.60
   9 -10  -1  282.97   16.30
   9 -10  -1  303.27   17.10
  -9  10   1  298.57   20.80
  -9  10   1  318.27   20.20
  -9  10   1  279.37   19.20
  -9  10   1  342.07   23.20
  -9  10   1  301.57   18.90
   8 -10  -1    4.50    4.00
  -8  10   1    7.00    4.90
  -8  10   1    3.10    4.60
  -8  10   1   -3.90    4.70
  -8  10   1   -0.50    3.90
  -8  10   1   -3.60    4.20
  -8  10   1   -3.40    3.90
   7 -10  -1  280.67   13.00
   7 -10  -1  296.47   13.40
   7 -10  -1  276.87   20.80
  -7  10   1  276.97   21.30
  -7  10   1  334.67   18.00
  -7  10   1  302.67   16.20
  -7  10   1  279.87   16.20
  -7  10   1  304.97   17.10
  -7  10   1  297.17   19.80
  -6  10   1  156.58   14.10
  -6  10   1  150.98   10.90
  -6  10   1  133.99   10.90
  -6  10   1  132.39   10.10
  -6  10   1  141.79   10.50
  -6  10   1  150.98   15.70
  -5  10   1   79.59    7.70
  -5  10   1  104.29    8.70
  -5  10   1  109.39   14.50
  -5  10   1   84.89    6.90
  -5  10   1   81.59   10.80
  -5  10   1   84.29    7.80
  -5  10   1   96.89    8.20
  -4  10   1  566.14   18.10
  -4  10   1  597.44   27.80
  -4  10   1  586.24   18.10
  -4  10   1  582.24   23.40
  -4  10   1  583.24   18.50
  -3  10   1  146.59    7.80
  -3  10   1  148.49   11.10
  -3  10   1  151.08   14.00
  -3  10   1  139.99    7.80
  -3  10   1  142.89    7.90
  -2  10   1   19.70    3.50
  -2  10   1   21.70    3.60
  -2  10   1   16.10    3.70
  -2  10   1   19.70    7.00
  -2  10   1   19.70    3.20
  -2  10   1   25.10    8.40
  -2  10   1   16.40    3.50
  -2  10   1   23.00    5.20
  -1  10   1   82.59    6.30
  -1  10   1   90.49    6.30
  -1  10   1   73.69    8.00
  -1  10   1   86.79    7.50
  -1  10   1   76.29    6.70
  -1  10   1   71.49    5.50
  -1  10   1   65.59    9.70
  -1  10   1   71.09   12.30
   0  10   1   86.99    5.80
   0  10   1   75.49   10.80
   0  10   1  105.79    7.70
   0  10   1   96.59    6.60
   0  10   1  100.59    6.80
   0  10   1   85.09   10.90
   0  10   1   94.29    7.40
   1  10   1  159.58   10.50
   1  10   1  163.18   11.20
   1  10   1  173.18   16.20
   1  10   1  169.48   10.70
   1  10   1  168.28   13.60
   1  10   1  170.28    9.50
  -2 -10  -1   59.89    9.60
  -2 -10  -1   63.49    5.40
   2  10   1   52.39    9.00
   2  10   1   50.69    6.80
   2  10   1   43.50    7.40
   2  10   1   70.49   13.70
   2  10   1   60.29    7.50
   2  10   1   55.89    8.10
   2  10   1   47.70    8.10
  -3 -10  -1    4.30    4.70
  -3 -10  -1   13.20    4.00
   3  10   1   18.30    5.40
   3  10   1   10.60    5.10
   3  10   1   11.30    4.10
   3  10   1    7.90    4.00
   3  10   1    5.50    4.40
   3  10   1    8.80    6.90
  -4 -10  -1   41.00    8.60
  -4 -10  -1   23.80    6.10
   4  10   1   41.50   10.30
   4  10   1   27.30    6.50
   4  10   1   35.50    8.30
   4  10   1   34.50    9.80
   4  10   1   46.80    7.60
   4  10   1   26.50    7.60
   4  10   1   47.70    8.90
   4  10   1   37.50    8.40
  -5 -10  -1   40.90    7.60
  -5 -10  -1   32.60    8.30
   5  10   1   26.90    9.20
   5  10   1   20.20    7.40
   5  10   1   27.60   10.30
   5  10   1   46.00    8.70
   5  10   1   29.10    6.70
   5  10   1   57.09   11.20
   5  10   1   29.00    8.10
   5  10   1   31.30    7.00
   6  10   1   60.39   11.80
   6  10   1   62.69   10.90
   6  10   1   66.19   11.20
   6  10   1   43.60   11.50
   6  10   1   82.69   15.20
   6  10   1   74.89   12.40
  -7 -10  -1    3.50    5.40
  -7 -10  -1    7.00    6.50
   7  10   1    2.60    6.40
   7  10   1    1.60    6.80
   7  10   1   -3.90    5.10
   7  10   1   -3.40    5.60
   7  10   1   -5.90    5.60
   8  10   1   29.80    9.90
   8  10   1   51.59   15.40
   8  10   1   26.20   10.30
   8  10   1   31.70   10.30
   8  10   1   24.00    9.80
 -11  11   1  -10.30    5.70
 -11  11   1   -2.40    8.20
 -11  11   1    9.10    6.50
 -11  11   1   13.30    6.80
 -10  11   1   78.89   12.10
 -10  11   1   80.79   15.70
 -10  11   1   74.49   11.90
 -10  11   1   66.19   12.10
   9 -11  -1   84.79   13.00
  -9  11   1   84.69   13.10
  -9  11   1   84.09   14.50
  -9  11   1   77.99   13.50
  -9  11   1   87.29   12.90
  -9  11   1   89.79   12.30
  -9  11   1   74.29   11.40
   8 -11  -1   17.40    4.80
  -8  11   1   13.90    5.70
  -8  11   1   11.10    5.60
  -8  11   1    1.20    5.20
  -8  11   1   21.00    6.10
  -8  11   1   18.00    6.50
  -8  11   1   17.60    8.90
   7 -11  -1  221.88    9.40
   7 -11  -1  206.38    9.30
  -7  11   1  216.28   19.70
  -7  11   1  207.98   14.30
  -7  11   1  218.48   14.20
  -7  11   1  207.38   14.20
  -7  11   1  187.78   13.30
  -7  11   1  229.28   18.10
  -6  11   1   60.79   11.00
  -6  11   1   57.09    8.10
  -6  11   1   77.89    8.50
  -6  11   1   59.59   12.10
  -6  11   1   60.79    5.20
  -6  11   1   46.50    7.50
  -6  11   1   74.29    8.30
  -6  11   1   68.19    6.40
  -5  11   1  125.09   16.20
  -5  11   1  126.49   11.40
  -5  11   1  134.19    9.20
  -5  11   1  137.89    9.60
  -5  11   1  124.99   10.40
  -5  11   1  154.48   13.40
  -5  11   1  125.69    8.80
  -4  11   1  614.24   18.50
  -4  11   1  624.14   18.30
  -4  11   1  594.84   24.30
  -4  11   1  631.84   29.80
  -4  11   1  632.94   19.50
  -3  11   1  189.88    8.50
  -3  11   1  189.78    8.10
  -3  11   1  192.08   16.40
  -3  11   1  183.08    8.30
  -3  11   1  186.48    9.50
  -3  11   1  194.88    9.30
  -3  11   1  217.18   13.40
  -3  11   1  191.78   17.10
  -2  11   1   35.80   10.20
  -2  11   1   41.40    4.10
  -2  11   1   29.70    4.80
  -2  11   1   32.00    5.00
  -2  11   1   25.00    7.90
  -2  11   1   37.50    4.70
  -2  11   1   42.50    7.00
  -1  11   1  340.27   13.40
  -1  11   1  343.57   11.70
  -1  11   1  336.67   12.30
  -1  11   1  363.06   15.20
  -1  11   1  347.67   11.00
  -1  11   1  312.07   21.60
  -1  11   1  362.36   20.80
  -1  11   1  329.27   13.30
   0  11   1    4.00    3.20
   0  11   1    4.00    4.60
   0  11   1   -0.60    2.20
   0  11   1    6.60    3.10
   0  11   1    0.60    2.40
   0  11   1    1.10    4.90
   1  11   1    0.60    2.80
   1  11   1    7.70    3.40
   1  11   1    4.60    5.50
   1  11   1    7.00    6.50
   1  11   1    7.10    4.00
   2  11   1   54.59   10.20
   2  11   1   50.99    6.80
   2  11   1   63.39    8.70
   2  11   1   45.20   10.70
   2  11   1   47.50    8.00
   2  11   1   35.50    6.90
   2  11   1   48.70    6.70
  -3 -11  -1    4.00    3.00
  -3 -11  -1    5.80    4.20
  -3 -11  -1    2.10    2.60
   3  11   1    7.60    4.70
   3  11   1    4.00    5.80
   3  11   1    7.30    4.10
   3  11   1    5.20    5.30
   3  11   1    2.50    3.20
   3  11   1    5.20    5.00
   3  11   1    2.40    4.30
   3  11   1   -3.00    3.50
  -4 -11  -1    8.20    4.10
  -4 -11  -1   -6.20    4.10
   4  11   1   -2.40    4.00
   4  11   1   -1.90    4.20
   4  11   1    7.90    6.80
   4  11   1    4.40    4.80
   4  11   1    3.90    4.20
   4  11   1    2.80    6.10
   4  11   1    4.40    3.90
  -5 -11  -1    0.00    5.90
   5  11   1    2.50    5.40
   5  11   1   -2.30    4.10
   5  11   1    2.50    5.20
   5  11   1   14.60    8.20
   5  11   1   -7.80    3.50
   5  11   1    5.90    5.40
   5  11   1   -7.70    4.00
  -6 -11  -1   19.50    6.00
  -6 -11  -1    1.00    5.30
   6  11   1    8.50    6.80
   6  11   1   -3.20    5.40
   6  11   1    2.50    5.80
   6  11   1    8.60    5.60
   6  11   1   -8.40    6.20
   6  11   1   -3.70    5.20
   7  11   1   41.70    8.90
   7  11   1   26.00    8.40
   7  11   1   13.00    8.00
   7  11   1   15.90    9.10
   7  11   1   20.40    9.30
  10 -12  -1    5.10    5.40
 -10  12   1  -11.20    5.10
 -10  12   1    6.90    6.00
 -10  12   1  -16.80   10.40
 -10  12   1   -2.20    6.00
 -10  12   1    6.10    6.20
  -9  12   1    3.40    6.80
  -9  12   1   -2.70    7.20
  -9  12   1   -3.70    4.30
  -9  12   1    0.50    5.70
  -9  12   1   -5.60    4.50
  -8  12   1   48.80   10.10
  -8  12   1   42.40    9.20
  -8  12   1   39.70   11.50
  -8  12   1   48.40    8.20
  -8  12   1   46.20    8.80
  -7  12   1   52.49    8.20
  -7  12   1   44.80    7.30
  -7  12   1   60.39    9.10
  -7  12   1   54.39   10.80
  -7  12   1   64.39   14.00
  -7  12   1   47.90    8.40
  -6  12   1    7.40    4.40
  -6  12   1   -1.50    4.80
  -6  12   1   17.20    4.50
  -6  12   1   16.10    7.50
  -6  12   1   13.70    3.90
  -6  12   1    7.10    3.10
  -6  12   1   10.10    4.80
  -6  12   1    8.10    3.90
  -5  12   1  163.88    9.60
  -5  12   1  157.38   16.30
  -5  12   1  159.78   10.70
  -5  12   1  171.28   10.70
  -5  12   1  154.98   13.80
  -5  12   1  144.89   11.60
  -5  12   1  169.68    9.50
  -4  12   1    0.30    2.20
  -4  12   1    4.60    3.40
  -4  12   1   -0.60    5.10
  -4  12   1    3.40    3.90
  -4  12   1    9.50    5.40
  -3  12   1   41.60   10.10
  -3  12   1   48.90   11.00
  -3  12   1   53.49    5.70
  -3  12   1   45.40    7.90
  -3  12   1   57.39    6.00
  -2  12   1  133.19    9.90
  -2  12   1   98.59    7.10
  -2  12   1  111.19    8.00
  -2  12   1  112.99   15.80
  -2  12   1  138.89   14.50
  -2  12   1  127.29    8.20
  -1  12   1    5.10    3.20
  -1  12   1    9.20    5.50
  -1  12   1    8.50    6.20
  -1  12   1    7.60    3.80
  -1  12   1    0.80    2.20
  -1  12   1    2.10    3.10
   0  12   1   23.10    5.90
   0  12   1   27.00    5.90
   0  12   1   22.90    4.50
   0  12   1   24.30    7.70
   0  12   1   30.40    4.10
   0  12   1   23.80    4.20
   0  12   1   19.70    7.10
   0  12   1   24.90    5.70
   1  12   1   38.00    9.40
   1  12   1   33.60    5.60
   1  12   1   48.20    6.10
   1  12   1   35.90    5.10
   1  12   1   31.10    6.60
   1  12   1   47.60    7.50
   1  12   1   30.40    9.30
   2  12   1   -3.10    3.50
   2  12   1    1.50    4.20
   2  12   1   -2.00    3.10
   2  12   1    1.10    4.40
   2  12   1   -8.20    3.20
   2  12   1    2.60    3.40
   2  12   1   -1.90    4.20
   2  12   1    4.00    6.20
   3  12   1   96.09   11.80
   3  12   1  101.89   19.10
   3  12   1  117.89   17.90
   3  12   1   87.99    9.60
   3  12   1   90.69    9.80
   3  12   1  117.59   11.40
   3  12   1   89.99   13.20
  -4 -12  -1   66.39    7.00
   4  12   1   76.39   12.10
   4  12   1   80.69    9.90
   4  12   1  114.09   12.10
   4  12   1  101.39   17.10
   4  12   1   79.09   11.10
   4  12   1   74.09    9.80
   4  12   1   69.89   15.00
  -5 -12  -1    5.40    7.40
  -5 -12  -1    8.70    5.20
   5  12   1    7.60    7.50
   5  12   1    8.70    7.50
   5  12   1   -4.00    5.00
   5  12   1    4.70    5.10
   5  12   1   11.70    5.20
  -6 -12  -1   -8.20    8.20
   6  12   1   11.70    5.40
   6  12   1    2.40    6.80
   6  12   1    0.90    5.40
   6  12   1    8.80    5.90
   6  12   1    6.00    6.00
   6  12   1   10.80    7.10
  -9  13   1   12.80    6.30
  -9  13   1   18.60    7.80
  -9  13   1   -4.50    6.50
  -9  13   1    6.70    6.10
  -9  13   1   23.00    9.10
  -8  13   1   62.49   10.70
  -8  13   1   32.20   10.20
  -8  13   1   52.09    9.10
  -8  13   1   60.69    8.80
  -8  13   1   48.00    8.10
  -8  13   1   53.99   13.60
  -7  13   1    5.00    5.30
  -7  13   1    5.70    3.90
  -7  13   1   -8.90    4.50
  -7  13   1   -0.60    3.70
  -7  13   1    4.10    5.50
  -7  13   1    1.10    4.50
  -6  13   1   39.00    5.80
  -6  13   1   35.20    8.50
  -6  13   1   40.50    5.80
  -6  13   1   61.49    8.40
  -6  13   1   48.90    7.30
  -6  13   1   45.20    7.10
  -6  13   1   50.19   12.40
  -6  13   1   44.00    6.10
  -5  13   1  209.68   12.10
  -5  13   1  236.38   13.60
  -5  13   1  244.18   17.10
  -5  13   1  221.38   20.10
  -5  13   1  238.78   20.60
  -5  13   1  235.48   15.00
  -5  13   1  210.38   12.90
  -4  13   1   20.10    6.00
  -4  13   1   19.60    7.80
  -4  13   1   39.60   10.30
  -4  13   1   21.10    6.30
  -4  13   1   30.00    6.80
  -4  13   1   23.70    7.10
  -3  13   1  264.47   20.40
  -3  13   1  268.07   12.50
  -3  13   1  238.88   11.60
  -3  13   1  299.57   23.10
  -3  13   1  300.67   15.90
  -3  13   1  284.07   19.50
  -2  13   1  327.47   14.80
  -2  13   1  308.67   23.60
  -2  13   1  340.67   22.50
  -2  13   1  321.27   21.90
  -2  13   1  294.97   13.20
  -2  13   1  274.17   12.30
  -1  13   1   37.20    6.40
  -1  13   1   17.70    4.40
  -1  13   1   27.90   10.30
  -1  13   1   28.20    9.80
  -1  13   1   34.50   12.60
  -1  13   1   27.30    4.60
  -1  13   1   15.50    4.60
  -1  13   1   26.80    5.10
   0  13   1  180.48   18.30
   0  13   1  179.98   10.30
   0  13   1  165.28   11.50
   0  13   1  151.48   11.00
   0  13   1  161.68   18.30
   0  13   1  160.48   11.70
   0  13   1  173.48   15.80
   1  13   1  169.08   12.50
   1  13   1  184.68   11.70
   1  13   1  168.18   18.60
   1  13   1  195.18   16.80
   1  13   1  196.68    9.90
   1  13   1  179.58   13.50
   1  13   1  188.58   20.20
   1  13   1  205.58    9.50
   2  13   1    0.80    3.70
   2  13   1    4.90    4.60
   2  13   1   13.10    4.30
   2  13   1   12.60    7.70
   2  13   1   18.60    5.00
   2  13   1   12.60    8.70
   2  13   1    8.10    8.20
   2  13   1    7.30    5.10
   3  13   1   77.19    8.60
   3  13   1   74.99   14.80
   3  13   1   74.99   11.30
   3  13   1   62.79    9.30
   3  13   1   72.99   14.80
   3  13   1   76.29   11.60
   3  13   1   74.69   10.10
   3  13   1   77.19   14.80
   4  13   1   54.29    9.50
   4  13   1   64.09    8.90
   4  13   1   69.49   14.90
   4  13   1   46.30   10.10
   4  13   1   63.19   23.90
  -7  14   1    3.10    3.40
  -7  14   1   10.80    6.10
  -7  14   1    2.60    6.00
  -7  14   1   12.70    4.90
  -7  14   1    2.50    8.20
  -6  14   1   -5.80    4.70
  -6  14   1   -2.70    6.50
  -6  14   1    1.10    5.90
  -6  14   1   -2.10    3.50
  -6  14   1    1.00    3.50
  -6  14   1   -4.50    4.50
  -6  14   1   -1.20    4.30
  -5  14   1   18.00    6.20
  -5  14   1   16.20    8.30
  -5  14   1   20.80    6.20
  -5  14   1   20.30    6.00
  -5  14   1    7.30    7.40
  -5  14   1   17.80    5.20
  -4  14   1   11.40    6.50
  -4  14   1   12.20    6.30
  -4  14   1   20.10    7.70
  -4  14   1   16.30    4.30
  -4  14   1   20.40    6.20
  -4  14   1   12.20    4.60
  -4  14   1    5.10    5.50
  -3  14   1   17.90    7.30
  -3  14   1   17.60    5.70
  -3  14   1   23.00    4.50
  -3  14   1   14.70    7.10
  -3  14   1   27.20    9.20
  -2  14   1   22.80    7.80
  -2  14   1   34.10    5.30
  -2  14   1   32.20    6.00
  -2  14   1   23.10    8.00
  -2  14   1   11.90    6.80
  -1  14   1   35.80    6.00
  -1  14   1   25.40    5.10
  -1  14   1   42.30    6.80
  -1  14   1   20.50    8.60
  -1  14   1   26.30    7.80
  -1  14   1   32.70    9.80
   0  14   1   67.89    9.00
   0  14   1   54.99   12.30
   0  14   1   70.39   14.20
   0  14   1   57.49   11.60
   0  14   1   60.89    7.50
   0  14   1   78.99    9.80
   0  14   1   60.09    8.10
   1  14   1  -11.90    3.60
   1  14   1   -7.60    3.80
   1  14   1   -1.50    5.60
   1  14   1   -3.70    4.60
   1  14   1  -10.60    4.50
   1  14   1    1.70    5.10
   1  14   1    0.40    3.80
   2  14   1   14.50    6.90
   2  14   1   17.50    4.30
   2  14   1   20.50    6.40
   2  14   1   16.90    5.90
   2  14   1    7.70    3.80
   2  14   1   22.60    9.40
   2  14   1    9.20    5.40
  -5  15   1   -8.30    4.10
  -5  15   1    3.20    5.00
  -5  15   1   -4.00    6.60
  -5  15   1    4.40    5.30
  -5  15   1    6.20    6.40
  -4  15   1   15.40    9.40
  -4  15   1   12.40    5.80
  -4  15   1    3.30    5.00
  -4  15   1   12.90    6.60
  -4  15   1   14.50    8.70
  -4  15   1   11.00    6.70
  -4  15   1    2.20    4.20
  -3  15   1   36.70   10.30
  -3  15   1   15.00    5.30
  -3  15   1   13.90    6.80
  -3  15   1   10.20    4.60
  -3  15   1    1.40    4.70
  -3  15   1   19.20    6.70
  -2  15   1   12.40    7.50
  -2  15   1   24.70    5.00
  -2  15   1    9.60    8.60
  -2  15   1   15.20    5.10
  -2  15   1   22.10    8.40
  -2  15   1   13.30    5.40
  -1  15   1  129.49   19.90
  -1  15   1   93.79   10.10
  -1  15   1   72.29   12.90
  -1  15   1   82.59    8.90
  -1  15   1   90.99   13.40
   0  15   1   46.10   13.30
   0  15   1   31.60    9.40
   0  15   1   66.79   13.90
   0  15   1   43.10    7.40
   0  15   1   39.50    7.00
   0  16  -2   60.19   10.70
   0  16  -2   57.19    6.30
   0  16  -2   55.49    6.80
   0  16  -2   69.29   13.80
   0  16  -2   54.69   12.50
   0  16  -2   73.29   10.90
  -1  16  -2   21.00    8.80
  -1  16  -2   11.90    6.90
  -1  16  -2   12.50    5.50
  -1  16  -2    6.10    6.30
  -1  16  -2    8.70    5.70
  -2  16  -2    6.40    4.90
  -2  16  -2    6.60    6.10
  -2  16  -2    7.80    5.80
  -2  16  -2   17.80    7.20
  -2  16  -2    0.70    4.10
  -3  16  -2   97.19   15.60
  -3  16  -2   76.79    8.60
  -3  16  -2   85.29   12.50
  -3  16  -2   69.99   13.30
  -3  16  -2   53.99    9.90
  -4  16  -2   30.40    7.00
   3  15  -2   -6.20    6.00
   3  15  -2    3.90    4.30
   3  15  -2   -6.10    4.50
   3  15  -2   -8.20    4.10
   3  15  -2   -9.10    4.90
   3  15  -2    7.60    6.80
   2  15  -2  178.38   19.00
   2  15  -2  156.58   14.60
   2  15  -2  157.38   22.10
   2  15  -2  160.28   10.80
   2  15  -2  144.49   11.00
   2  15  -2  182.28   14.40
   1  15  -2   44.20   11.60
   1  15  -2   44.10    5.50
   1  15  -2   30.90    9.80
   1  15  -2   32.00    5.50
   1  15  -2   31.00    8.60
   1  15  -2   47.20    9.30
   0  15  -2   49.30    8.80
   0  15  -2   73.29    7.70
   0  15  -2   69.79    5.50
   0  15  -2   50.59    5.50
   0  15  -2   66.59   12.70
   0  15  -2   84.09   12.60
   0  15  -2   68.49   13.60
  -1  15  -2  129.49   19.50
  -1  15  -2  141.39   11.80
  -1  15  -2  154.08   20.00
  -1  15  -2  141.99   11.70
  -1  15  -2  137.89   18.30
  -2  15  -2   -2.20    4.90
  -2  15  -2    3.80    3.60
  -2  15  -2    3.90    4.90
  -2  15  -2    6.90    4.60
  -2  15  -2   -1.00    5.10
  -3  15  -2  135.29   15.00
  -3  15  -2  150.18   10.80
  -3  15  -2  157.58   13.60
  -3  15  -2  136.19   15.60
  -3  15  -2  154.68   13.40
  -3  15  -2  133.69    6.90
  -4  15  -2   52.09   10.40
  -4  15  -2   58.19   10.00
  -4  15  -2   69.99    8.70
  -4  15  -2   85.79    6.80
  -4  15  -2   82.89   14.50
  -4  15  -2   72.89    7.10
  -4  15  -2   77.69   10.10
  -5  15  -2    6.40    5.30
  -5  15  -2    3.40    4.20
  -5  15  -2   -8.90    4.60
  -5  15  -2    6.00    3.90
  -5  15  -2   -1.00    3.50
  -5  15  -2   -3.70    5.40
  -6  15  -2  135.19   10.00
  -6  15  -2  118.79   10.20
  -6  15  -2   99.39   14.70
  -6  15  -2  133.19   18.60
  -6  15  -2  127.09   11.50
  -6  15  -2  109.09   15.60
   5  14  -2    0.00    6.10
   5  14  -2   -1.60    3.70
   5  14  -2    4.90    8.20
   5  14  -2    0.90    3.80
   5  14  -2   -0.50    4.40
   5  14  -2   -4.10    4.90
   4  14  -2    8.60    5.10
   4  14  -2   -0.30    4.40
   4  14  -2   -4.00    3.30
   4  14  -2    0.70    7.20
   4  14  -2   -0.90    6.30
   4  14  -2   -5.10    4.10
   4  14  -2    1.40    3.10
   3  14  -2    0.20    6.70
   3  14  -2    3.10    4.00
   3  14  -2   -0.10    5.50
   3  14  -2   -5.40    4.00
   2  14  -2    9.30    7.70
   2  14  -2   21.70    7.70
   2  14  -2   12.30    5.90
   2  14  -2   16.20    6.70
   2  14  -2   13.50    4.20
   1  14  -2    4.50    4.50
   1  14  -2    8.90    5.40
   1  14  -2    8.40    3.30
   1  14  -2    4.10    5.30
   1  14  -2   18.70    4.00
   1  14  -2    2.90    5.40
   0  14  -2   -0.70    2.30
   0  14  -2    5.20    7.00
   0  14  -2    7.40    5.20
   0  14  -2   13.60    5.10
   0  14  -2    5.70    2.80
   0  14  -2    2.90    3.50
  -1  14  -2    7.60    4.50
  -1  14  -2   16.10    7.50
  -1  14  -2    1.70    5.00
  -1  14  -2    7.80    6.40
  -1  14  -2   12.40    4.80
  -2  14  -2    1.60    3.20
  -2  14  -2   -1.60    3.60
  -2  14  -2    1.40    4.60
  -2  14  -2   -2.10    3.60
  -2  14  -2   -4.10    4.20
  -3  14  -2   57.79    5.40
  -3  14  -2   59.79   10.70
  -3  14  -2   77.89   10.80
  -3  14  -2   53.49    7.60
  -3  14  -2   62.99    5.10
  -3  14  -2   52.99   10.90
  -4  14  -2   31.50    6.40
  -4  14  -2   34.20    4.80
  -4  14  -2   41.40    5.40
  -4  14  -2   30.30    9.00
  -4  14  -2   34.80    9.20
  -4  14  -2   21.50    5.20
  -4  14  -2   38.30   10.10
  -5  14  -2   30.20    8.80
  -5  14  -2   34.20   10.00
  -5  14  -2   42.20    6.10
  -5  14  -2   16.10    7.80
  -5  14  -2   42.50    7.00
  -5  14  -2   41.20    6.70
  -6  14  -2   23.90    6.50
  -6  14  -2   34.60   10.70
  -6  14  -2   27.20    6.00
  -6  14  -2   23.70    8.30
  -6  14  -2   21.60    5.70
  -7  14  -2    7.30    4.30
  -7  14  -2    1.10    6.20
  -7  14  -2    5.60    3.80
  -7  14  -2    3.10    5.50
  -7  14  -2   -1.30    6.40
  -7  14  -2   12.30    5.00
  -7  14  -2    8.90    4.20
  -8  14  -2   36.00    8.20
  -8  14  -2   20.40    5.70
  -8  14  -2   10.20    7.80
  -8  14  -2    9.80    5.10
  -8  14  -2    6.30    5.10
  -8  14  -2   24.90   15.70
   6  13  -2    4.00    8.00
   6  13  -2    4.50    4.80
   6  13  -2    2.60    4.20
   5  13  -2   13.80    5.00
   5  13  -2   16.50    5.20
   5  13  -2   26.70    9.90
   5  13  -2   12.10    5.20
   5  13  -2   10.40    4.90
   5  13  -2   22.10    6.20
   5  13  -2    4.30    7.50
   4  13  -2   20.60    8.30
   4  13  -2   51.59    7.80
   4  13  -2   46.80   12.40
   4  13  -2   37.20    7.70
   4  13  -2   31.60    6.10
   4  13  -2   38.70    5.90
   4  13  -2   40.10    7.30
   3  13  -2   88.29    8.70
   3  13  -2   60.19    6.00
   3  13  -2   68.49    6.60
   3  13  -2   83.69   10.70
   3  13  -2   75.29    9.30
   3  13  -2   55.79   12.40
   3  13  -2   76.19   13.90
   2  13  -2   10.00    4.40
   2  13  -2   22.20    4.10
   2  13  -2   18.30    7.70
   2  13  -2   13.30    6.60
   2  13  -2   24.80    6.80
   1  13  -2   61.89   12.90
   1  13  -2   54.99    5.40
   1  13  -2   59.09    6.60
   1  13  -2   53.79   10.20
   1  13  -2   62.59    6.00
   1  13  -2   85.39   12.00
   1  13  -2   82.09   12.00
   0  13  -2   58.09    4.20
   0  13  -2   63.89   12.40
   0  13  -2   68.69   12.00
   0  13  -2   62.19    8.10
   0  13  -2   49.70    4.70
   0  13  -2   80.49   11.70
   0  13  -2   64.39   10.20
  -1  13  -2    3.50    3.90
  -1  13  -2    8.10    4.50
  -1  13  -2    7.70    5.40
  -1  13  -2    1.70    3.40
  -1  13  -2    5.80    4.40
  -2  13  -2  173.58   14.70
  -2  13  -2  193.38   12.50
  -2  13  -2  218.98   16.40
  -2  13  -2  198.08   14.20
  -2  13  -2  197.08   16.60
  -3  13  -2  249.18   18.30
  -3  13  -2  222.78   15.80
  -3  13  -2  224.28   13.10
  -3  13  -2  234.18    8.80
  -3  13  -2  260.27   18.80
  -3  13  -2  239.88   15.10
  -4  13  -2   -2.30    3.60
  -4  13  -2    5.10    3.40
  -4  13  -2   -3.80    2.00
  -4  13  -2    3.70    5.00
  -4  13  -2   -6.70    3.40
  -4  13  -2   -1.30    2.50
  -5  13  -2  342.97   15.60
  -5  13  -2  367.16   24.00
  -5  13  -2  326.87   21.90
  -5  13  -2  317.97   18.10
  -6  13  -2   90.39   15.60
  -6  13  -2  118.59    8.40
  -6  13  -2   74.99   13.10
  -6  13  -2   92.59    9.00
  -6  13  -2   96.59    7.90
  -6  13  -2  101.79    9.20
  -6  13  -2  104.49   10.60
  -7  13  -2   90.99   11.10
  -7  13  -2   68.59   12.90
  -7  13  -2   91.29    9.80
  -7  13  -2  103.09    9.80
  -7  13  -2   82.59   10.20
  -7  13  -2  113.59   15.10
  -7  13  -2   86.49   10.10
  -7  13  -2   78.89   13.60
  -8  13  -2  269.57   22.80
  -8  13  -2  257.27   16.20
  -8  13  -2  222.68   17.30
  -8  13  -2  264.47   15.40
  -8  13  -2  260.47   16.80
  -8  13  -2  284.07   17.40
  -9  13  -2   -3.10    5.00
  -9  13  -2    4.50   11.10
  -9  13  -2    5.00    5.90
  -9  13  -2    6.90    6.10
  -9  13  -2    4.70    5.30
   7  12  -2   38.80   11.20
   7  12  -2   59.29   11.00
   7  12  -2   56.79   10.80
   7  12  -2   75.59   18.10
   7  12  -2   47.10   10.00
   6  12  -2   23.40    6.00
   6  12  -2   21.90   10.20
   6  12  -2    9.30    6.00
   6  12  -2   41.70   12.80
   6  12  -2   13.80    5.70
   6  12  -2   16.80    6.60
   6  12  -2   18.40    5.70
  -6 -12   2   21.20    5.60
   5  12  -2  115.39   17.30
   5  12  -2   99.79   11.00
   5  12  -2  116.69   11.60
   5  12  -2  102.69   11.30
   5  12  -2   99.09    9.80
   5  12  -2  102.59    9.60
   5  12  -2  127.49   21.50
  -5 -12   2  113.49    7.60
   4  12  -2    7.50    4.70
   4  12  -2    9.80    4.30
   4  12  -2    3.80    6.80
   4  12  -2   17.40    7.30
   4  12  -2   11.10    4.60
   4  12  -2    2.90    3.90
   4  12  -2   13.70    5.00
   3  12  -2   97.49    9.30
   3  12  -2  109.69    7.70
   3  12  -2   94.69   14.10
   3  12  -2   98.49    9.80
   3  12  -2  113.69    8.50
   3  12  -2  122.79   19.20
   2  12  -2   43.00    6.00
   2  12  -2   42.60    9.10
   2  12  -2   44.10    5.00
   2  12  -2   45.20    5.10
   2  12  -2   57.59    9.20
   2  12  -2   40.40    5.10
   2  12  -2   45.10   10.80
   2  12  -2   46.70    4.40
   2  12  -2   49.10    4.30
   1  12  -2    5.80    2.50
   1  12  -2    5.10    3.90
   1  12  -2    6.20    4.90
   1  12  -2    4.50    4.80
   1  12  -2    8.60    2.30
   1  12  -2    5.80    3.40
   1  12  -2   -0.20    3.60
   0  12  -2  193.28   13.60
   0  12  -2  186.08   11.60
   0  12  -2  188.48   16.20
   0  12  -2  214.28   16.60
   0  12  -2  187.98    7.30
   0  12  -2  211.28   14.50
   0  12  -2  186.28    6.70
  -1  12  -2    2.60    3.30
  -1  12  -2    3.30    3.50
  -1  12  -2    2.80    4.00
  -1  12  -2    2.20    3.90
  -1  12  -2   -5.80    3.20
  -2  12  -2  264.27   16.50
  -2  12  -2  271.17   17.70
  -2  12  -2  258.27   17.90
  -2  12  -2  246.18   13.80
  -2  12  -2  280.47   16.30
  -3  12  -2  217.38   12.40
  -3  12  -2  190.08    8.00
  -3  12  -2  188.48    7.90
  -3  12  -2  210.98   16.50
  -3  12  -2  228.78   17.00
  -3  12  -2  224.78   15.40
  -3  12  -2  197.18   13.10
  -4  12  -2   81.79    6.90
  -4  12  -2  102.99    9.10
  -4  12  -2   98.89    8.20
  -4  12  -2   99.59   14.20
  -4  12  -2  100.59    7.10
  -4  12  -2  105.89   12.00
  -5  12  -2  287.07   11.70
  -5  12  -2  245.18   14.10
  -5  12  -2  321.77   15.10
  -5  12  -2  298.37   21.00
  -5  12  -2  294.27   12.40
  -5  12  -2  289.67   15.30
  -5  12  -2  293.47   19.80
  -6  12  -2   59.29    7.90
  -6  12  -2   54.09    9.30
  -6  12  -2   54.09    7.30
  -6  12  -2   54.29    8.10
  -6  12  -2   52.19    7.90
  -6  12  -2   56.69   12.00
  -6  12  -2   49.90    7.40
  -7  12  -2   26.30    8.50
  -7  12  -2   30.50    9.80
  -7  12  -2   22.20    6.00
  -7  12  -2   22.40    5.90
  -7  12  -2   17.50    6.20
  -7  12  -2   19.80    5.40
  -8  12  -2   32.30    7.60
  -8  12  -2   21.10    8.30
  -8  12  -2   21.00    6.50
  -8  12  -2   30.00    7.60
  -8  12  -2   26.70    8.70
  -8  12  -2   31.50    7.20
  -8  12  -2   25.80    6.10
   8 -12   2   31.20    5.20
  -9  12  -2   -7.40    6.00
  -9  12  -2   -0.60    5.20
  -9  12  -2   -4.70    4.30
  -9  12  -2   -7.60    4.20
  -9  12  -2    3.00    4.60
   9 -12   2   -7.80    4.30
   9 -12   2   -1.30    5.20
 -10  12  -2   30.30    9.60
 -10  12  -2   18.70    9.10
 -10  12  -2   10.10    6.50
 -10  12  -2   12.70    7.20
  10 -12   2   -2.80    7.70
  10 -12   2    2.70    7.00
   8  11  -2   61.29   12.20
   8  11  -2   67.19   14.60
   8  11  -2   67.99   16.70
   8  11  -2   65.79   11.90
   8  11  -2   50.79   12.40
  -8 -11   2   38.40    7.90
   7  11  -2   27.80    8.90
   7  11  -2   25.90    8.70
   7  11  -2   36.20   12.80
   7  11  -2   27.00    7.30
   7  11  -2   26.60    9.10
  -7 -11   2   30.30    7.90
   6  11  -2   20.30    8.50
   6  11  -2   26.10    6.30
   6  11  -2   28.50    7.30
   6  11  -2   56.09   10.20
   6  11  -2   56.99   10.50
   6  11  -2   23.90    6.60
   6  11  -2   27.00    9.00
  -6 -11   2   36.90    7.30
  -6 -11   2   34.70    7.00
   5  11  -2  307.87   16.20
   5  11  -2  326.27   16.80
   5  11  -2  332.67   26.10
   5  11  -2  322.57   18.60
   5  11  -2  295.27   17.70
   5  11  -2  311.77   22.30
   5  11  -2  321.67   16.10
  -5 -11   2  349.57   17.50
   4  11  -2   11.40    7.10
   4  11  -2    5.50    5.40
   4  11  -2   13.70    4.30
   4  11  -2   17.90    5.40
   4  11  -2   14.00    4.30
  -4 -11   2   11.40    3.10
   3  11  -2    8.40    5.60
   3  11  -2   11.00    3.80
   3  11  -2   25.90    8.80
   3  11  -2    8.20    4.30
   3  11  -2    7.90    3.60
   2  11  -2  175.18    8.50
   2  11  -2  189.08    8.20
   2  11  -2  194.28    9.40
   2  11  -2  167.78   16.50
   2  11  -2  189.28   10.10
   2  11  -2  209.98   12.90
   2  11  -2  171.18    8.90
   2  11  -2  170.78   15.30
   1  11  -2   19.10    7.00
   1  11  -2   35.80    4.40
   1  11  -2   39.40    8.20
   1  11  -2   34.30    4.00
   1  11  -2   42.70    6.20
   1  11  -2   53.69    8.60
   0  11  -2   67.99    9.40
   0  11  -2   64.29    9.50
   0  11  -2   69.39   11.40
   0  11  -2   56.69    9.20
   0  11  -2   67.89    7.50
  -1  11  -2    2.80    4.30
  -1  11  -2    7.10    4.30
  -1  11  -2    1.20    3.20
  -1  11  -2    1.30    3.20
  -1  11  -2    4.90    4.10
  -2  11  -2   13.30    5.20
  -2  11  -2   13.60    4.50
  -2  11  -2   27.60    6.00
  -2  11  -2   27.20    6.70
  -2  11  -2   25.20    6.50
  -3  11  -2    3.90    3.10
  -3  11  -2    0.50    1.70
  -3  11  -2    2.90    2.10
  -3  11  -2    4.70    4.30
  -3  11  -2   -2.50    2.30
  -3  11  -2    1.30    4.10
  -4  11  -2  354.86   15.70
  -4  11  -2  374.26   20.40
  -4  11  -2  382.36   12.60
  -4  11  -2  364.16   13.20
  -4  11  -2  381.66   12.10
  -4  11  -2  363.96   13.90
  -4  11  -2  369.36   21.60
  -4  11  -2  373.96   14.20
  -5  11  -2  193.18   10.40
  -5  11  -2  175.78   15.10
  -5  11  -2  213.58   12.30
  -5  11  -2  185.18   11.00
  -5  11  -2  190.38   10.90
  -6  11  -2   81.19   12.30
  -6  11  -2   68.19    8.50
  -6  11  -2   71.49   10.70
  -6  11  -2   67.49    9.00
  -6  11  -2   65.89    9.00
  -6  11  -2   80.49    9.70
  -7  11  -2   95.89   11.70
  -7  11  -2   63.39    9.80
  -7  11  -2   69.09   10.80
  -7  11  -2   53.39    9.00
  -7  11  -2   69.29    9.80
  -7  11  -2   96.09   10.10
  -7  11  -2   70.69    9.60
   7 -11   2   89.99    9.40
   7 -11   2   67.39    7.20
   7 -11   2   62.19    6.50
  -8  11  -2   16.40    6.00
  -8  11  -2   -4.80    6.10
  -8  11  -2   15.90    6.30
  -8  11  -2   16.20    5.80
  -8  11  -2    8.30    5.30
  -8  11  -2    7.30    5.60
  -8  11  -2    3.60    4.50
   8 -11   2    5.60    5.30
   8 -11   2   14.00    4.90
  -9  11  -2   28.40    9.30
  -9  11  -2   40.20    8.80
  -9  11  -2   51.29   13.10
  -9  11  -2   46.80    9.70
  -9  11  -2   33.30    7.20
   9 -11   2   39.00    8.40
 -10  11  -2   58.39   12.00
 -10  11  -2   65.79   10.50
 -10  11  -2   60.59   11.50
 -10  11  -2   69.49   15.30
 -10  11  -2   66.59   12.90
  10 -11   2   58.39   10.30
   9  10  -2   43.60   12.00
   9  10  -2   32.60   13.00
   9  10  -2   27.80    9.80
   9  10  -2   32.70    9.10
  -9 -10   2   44.10    9.30
   8  10  -2   21.60    8.30
   8  10  -2   22.30    9.00
   8  10  -2   14.50    6.50
   8  10  -2   20.40    8.10
   8  10  -2   27.10   10.60
  -8 -10   2   16.20    5.90
  -8 -10   2   12.40    4.60
   7  10  -2   26.40    8.00
   7  10  -2   23.70    8.00
   7  10  -2   28.10    9.20
   7  10  -2   17.80    8.10
   7  10  -2   23.80    6.90
   7  10  -2   21.80    7.20
  -7 -10   2   27.70    7.00
  -7 -10   2   16.80    6.20
   6  10  -2  187.28   13.90
   6  10  -2  199.38   15.40
   6  10  -2  171.98   15.80
   6  10  -2  192.28   17.90
   6  10  -2  215.98   14.50
   6  10  -2  209.68   21.00
   6  10  -2  179.88   15.40
   6  10  -2  167.28   11.90
  -6 -10   2  178.48   13.30
  -6 -10   2  162.88   12.20
   5  10  -2    2.90    3.80
   5  10  -2   -0.10    3.40
   5  10  -2    1.00    3.20
   5  10  -2    4.90    4.40
   5  10  -2    7.40    6.70
   5  10  -2    4.50    3.50
  -5 -10   2    7.20    3.80
  -5 -10   2   -5.40    3.00
  -5 -10   2    2.40    3.40
   4  10  -2   48.20    7.50
   4  10  -2   39.40    9.80
   4  10  -2   37.70    6.60
   4  10  -2   29.70    5.70
   4  10  -2   36.40    9.70
   4  10  -2   31.30    5.90
   4  10  -2   40.50    7.10
  -4 -10   2   35.90    5.40
  -4 -10   2   40.10    7.00
  -4 -10   2   38.10    5.50
   3  10  -2  177.38    8.20
   3  10  -2  195.78    8.10
   3  10  -2  209.08   11.50
   3  10  -2  195.18   10.30
   3  10  -2  166.28   16.20
   3  10  -2  209.48   14.70
   3  10  -2  193.48   10.10
   3  10  -2  189.38   15.40
   3  10  -2  198.88   11.50
   2  10  -2   35.30    4.90
   2  10  -2   31.60    4.70
   2  10  -2   27.90    6.70
   2  10  -2   39.80    4.50
   2  10  -2   49.30    9.00
   2  10  -2   38.70    9.00
   2  10  -2   33.90    4.60
   2  10  -2   36.00    4.90
   1  10  -2  105.49    9.50
   1  10  -2  106.79   11.00
   1  10  -2   99.19    5.60
   1  10  -2  101.49    5.30
   1  10  -2   93.99   12.60
   1  10  -2   95.19    7.50
   0  10  -2   92.69   12.20
   0  10  -2   76.89    8.20
   0  10  -2   82.69   11.70
   0  10  -2   71.39    7.40
   0  10  -2   89.29    8.90
  -1  10  -2   11.20    4.50
  -1  10  -2    8.30    4.80
  -1  10  -2    6.80    4.00
  -1  10  -2    6.50    3.60
  -1  10  -2    3.90    3.10
  -2  10  -2   66.89   10.60
  -2  10  -2   60.39    8.90
  -2  10  -2   63.79    9.20
  -2  10  -2   65.69    8.80
  -3  10  -2  105.19    6.00
  -3  10  -2  115.09   10.80
  -3  10  -2  107.99    8.40
  -3  10  -2  111.49   11.30
  -3  10  -2   98.49    5.50
  -4  10  -2   69.59    6.30
  -4  10  -2   79.19    7.90
  -4  10  -2   74.49    6.20
  -4  10  -2   74.29    6.50
  -4  10  -2   85.29    6.50
  -4  10  -2   77.89    5.70
  -4  10  -2   82.29   11.90
  -5  10  -2   85.79    8.00
  -5  10  -2   98.79    8.60
  -5  10  -2  112.99   12.30
  -5  10  -2   94.39    8.20
  -5  10  -2  110.29    8.30
  -5  10  -2  101.69    8.90
  -6  10  -2  170.98   11.30
  -6  10  -2  178.28   12.30
  -6  10  -2  171.48   15.40
  -6  10  -2  153.48   12.70
  -6  10  -2  185.68   12.10
  -6  10  -2  162.48   12.30
  -6  10  -2  179.18   12.20
   6 -10   2  149.88    8.70
   6 -10   2  171.98    9.60
   6 -10   2  147.99   11.50
  -7  10  -2  535.85   23.60
  -7  10  -2  553.64   22.70
  -7  10  -2  532.25   24.10
  -7  10  -2  604.54   22.80
  -7  10  -2  549.45   29.70
  -7  10  -2  568.54   25.50
  -7  10  -2  506.95   23.00
   7 -10   2  570.04   23.50
   7 -10   2  518.45   20.20
   7 -10   2  560.24   20.00
  -8  10  -2    8.70    4.70
  -8  10  -2   17.20    6.10
  -8  10  -2    3.70    4.70
  -8  10  -2    9.10    5.60
  -8  10  -2    7.70    4.60
  -8  10  -2   -5.50    4.10
  -8  10  -2   16.10    6.90
   8 -10   2    2.60    4.50
   8 -10   2    4.10    3.80
  -9  10  -2  201.38   16.80
  -9  10  -2  255.17   21.00
  -9  10  -2  250.77   16.40
  -9  10  -2  221.68   17.60
  -9  10  -2  239.38   18.70
  -9  10  -2  227.48   23.30
   9 -10   2  239.08   16.60
   9 -10   2  221.08   15.30
 -10  10  -2  130.19   16.50
 -10  10  -2  128.99   16.00
 -10  10  -2  149.09   20.20
 -10  10  -2  148.59   14.10
 -10  10  -2  125.89   17.00
  10 -10   2  111.79   12.90
 -11  10  -2   20.30    8.40
 -11  10  -2    6.50    7.30
 -11  10  -2   15.90    9.80
 -11  10  -2    9.00    6.10
  11 -10   2   -0.10    6.60
  10   9  -2   25.80    9.10
  10   9  -2   24.70   11.80
 -10  -9   2    8.70    5.90
 -10  -9   2    3.90    6.60
 -10  -9   2   15.00    5.50
   9   9  -2  143.59   18.10
   9   9  -2  123.39   20.30
   9   9  -2  116.89   17.60
   9   9  -2  107.99   18.30
  -9  -9   2  123.29   12.80
  -9  -9   2  114.39    9.40
   8   9  -2   -3.80    5.10
   8   9  -2    0.30    5.20
   8   9  -2   -4.40    4.90
   8   9  -2    0.20    4.70
   8   9  -2   -5.10    4.30
  -8  -9   2    1.00    7.30
  -8  -9   2    0.60    2.90
  -8  -9   2   -4.60    2.70
  -8  -9   2    4.20    4.60
   7   9  -2   61.99   12.00
   7   9  -2   56.89    9.30
   7   9  -2   76.39   16.20
   7   9  -2   41.50    8.20
   7   9  -2   43.00    9.50
   7   9  -2   44.60    9.20
  -7  -9   2   54.69    8.80
  -7  -9   2   40.50    8.30
   6   9  -2   56.39    8.20
   6   9  -2   59.49   10.00
   6   9  -2   61.59   10.30
   6   9  -2   47.10    7.90
   6   9  -2   62.09   15.50
   6   9  -2   90.89   19.80
  -6  -9   2   67.49    9.70
  -6  -9   2   63.19    9.00
  -6  -9   2   61.99    8.80
   5   9  -2    5.40    4.40
   5   9  -2    3.80    5.50
   5   9  -2    2.80    4.10
   5   9  -2   -1.50    3.50
   5   9  -2    5.90    4.80
   5   9  -2    3.40    5.80
   5   9  -2    4.50    4.00
  -5  -9   2   11.40    4.40
  -5  -9   2    6.30    4.60
  -5  -9   2    3.30    3.70
   4   9  -2  600.74   27.30
   4   9  -2  618.34   21.30
   4   9  -2  611.74   30.60
   4   9  -2  591.84   22.60
   4   9  -2  589.64   20.30
   4   9  -2  590.34   15.10
   4   9  -2  603.44   22.10
   4   9  -2  563.04   28.60
  -4  -9   2  557.54   26.80
  -4  -9   2  573.74   20.60
  -4  -9   2  598.14   19.50
  -4  -9   2  568.84   19.60
   3   9  -2 1493.05   37.00
   3   9  -2 1514.65   36.70
   3   9  -2 1534.55   35.00
   3   9  -2 1595.24   45.80
   3   9  -2 1500.55   31.40
   3   9  -2 1514.95   49.40
   3   9  -2 1506.95   36.80
  -3  -9   2 1503.75   32.00
  -3  -9   2 1504.75   32.50
   2   9  -2   -0.80    1.80
   2   9  -2    1.10    2.60
   2   9  -2   -0.20    3.20
   2   9  -2   -3.20    2.60
   2   9  -2    2.00    2.10
   2   9  -2   -1.20    1.70
   2   9  -2   -3.20    1.70
   2   9  -2    2.20    2.10
   1   9  -2  801.42   17.20
   1   9  -2  793.12   24.50
   1   9  -2  776.82   17.20
   1   9  -2  792.72   28.30
   1   9  -2  794.92   17.80
   1   9  -2  802.12   16.80
   1   9  -2  801.52   22.50
   1   9  -2  759.82   30.10
   0   9  -2 1032.10   29.80
   0   9  -2 1015.80   34.00
   0   9  -2 1079.89   32.80
   0   9  -2 1031.80   33.90
   0   9  -2 1000.80   27.80
  -1   9  -2   24.00    5.70
  -1   9  -2   28.20    5.50
  -1   9  -2   26.30    5.50
  -1   9  -2   26.20    6.60
  -1   9  -2   36.20    8.10
  -2   9  -2  653.23   22.30
  -2   9  -2  631.54   23.10
  -2   9  -2  677.93   21.30
  -2   9  -2  626.24   24.00
  -3   9  -2  187.28    7.50
  -3   9  -2  204.98    8.20
  -3   9  -2  190.68    9.90
  -3   9  -2  196.78    8.40
  -3   9  -2  202.18   10.90
  -3   9  -2  180.28   12.80
  -3   9  -2  201.48    8.20
  -4   9  -2  164.78    9.20
  -4   9  -2  176.48    9.40
  -4   9  -2  173.48    9.90
  -4   9  -2  180.58   13.50
  -4   9  -2  180.48    8.90
  -5   9  -2   76.89    7.90
  -5   9  -2   47.90    7.70
  -5   9  -2   72.19    7.80
  -5   9  -2   71.89    7.50
  -5   9  -2   77.49    7.30
  -5   9  -2   73.39    7.80
   5  -9   2   62.99    5.70
   5  -9   2   53.09    5.60
   5  -9   2   70.89    7.70
  -6   9  -2  146.39   11.80
  -6   9  -2  153.08   12.30
  -6   9  -2  131.49   11.20
  -6   9  -2  137.99   13.60
  -6   9  -2  153.48   11.50
  -6   9  -2  157.28   11.20
  -6   9  -2  171.88   11.70
   6  -9   2  154.78   10.20
   6  -9   2  131.19   10.80
   6  -9   2  148.19    9.50
  -7   9  -2   18.00    6.40
  -7   9  -2   15.90    5.40
  -7   9  -2    9.60    5.00
  -7   9  -2   12.50    5.40
  -7   9  -2   17.20    5.60
  -7   9  -2   24.60    8.60
  -7   9  -2   28.90    6.90
   7  -9   2   10.20    4.90
   7  -9   2   15.30    4.90
   7  -9   2   17.50    6.30
  -8   9  -2    7.50    5.80
  -8   9  -2   20.50    6.60
  -8   9  -2   14.70    6.20
  -8   9  -2   16.70    6.00
  -8   9  -2   11.90    5.40
  -8   9  -2   20.10    8.40
  -8   9  -2    9.80    4.80
   8  -9   2    8.10    5.00
   8  -9   2   11.80    4.90
  -9   9  -2   16.90    7.10
  -9   9  -2   10.10    6.90
  -9   9  -2   14.20    6.20
  -9   9  -2   14.70    6.70
  -9   9  -2    5.50    5.70
  -9   9  -2    4.10    5.80
  -9   9  -2   13.50    6.50
   9  -9   2   19.00    6.10
   9  -9   2    9.20    5.60
 -10   9  -2    2.80    5.10
 -10   9  -2    4.80    6.60
 -10   9  -2   -3.40    5.10
 -10   9  -2    1.50    5.40
 -10   9  -2    4.60    5.90
  10  -9   2    7.40    3.20
  10  -9   2    3.50    5.70
  10  -9   2    4.50    4.10
 -11   9  -2   -3.80    5.80
 -11   9  -2   -7.80    6.30
 -11   9  -2   -6.80    5.80
 -11   9  -2    3.00    6.40
  11  -9   2    4.70    3.50
  11  -9   2    6.40    3.80
  11   8  -2   -7.60    8.30
  11   8  -2    5.90    8.60
  11   8  -2   -4.50    6.80
  11   8  -2   -7.50    5.60
 -11  -8   2   -7.90    8.00
 -11  -8   2   -5.00    6.80
  10   8  -2   -4.10    6.50
  10   8  -2    5.30    7.10
  10   8  -2    6.80    6.60
  10   8  -2    6.90    3.30
  10   8  -2   -4.70    5.30
  10   8  -2    3.00    7.10
 -10  -8   2    6.30    6.30
 -10  -8   2   -0.20    4.60
 -10  -8   2    0.30    4.70
 -10  -8   2   -5.90    5.30
   9   8  -2   12.60    8.10
   9   8  -2   20.50    9.90
   9   8  -2   11.70    7.70
   9   8  -2   23.50    8.60
   9   8  -2   23.00    5.00
   9   8  -2   22.00    8.30
  -9  -8   2   12.50    5.40
  -9  -8   2   33.50    7.60
  -9  -8   2    4.10    5.70
  -9  -8   2   39.80    9.10
   8   8  -2   34.30    9.50
   8   8  -2   50.99   10.60
   8   8  -2   43.90    9.20
   8   8  -2   61.19   10.70
   8   8  -2   49.40   10.90
   8   8  -2   48.40    5.50
   8   8  -2   44.80    9.90
  -8  -8   2   44.50    6.90
  -8  -8   2   43.60    9.20
  -8  -8   2   53.39    7.40
  -8  -8   2   49.40    8.30
   7   8  -2   65.69    5.80
   7   8  -2   63.99   10.40
   7   8  -2   59.79   10.60
   7   8  -2   87.39   10.90
   7   8  -2   58.79   12.60
   7   8  -2   93.79   18.30
   7   8  -2   80.89   13.80
   7   8  -2   92.89   12.00
  -7  -8   2  105.49   17.00
  -7  -8   2   83.79   10.40
  -7  -8   2   65.39    7.20
  -7  -8   2   78.49   15.80
  -7  -8   2   65.99    7.00
   6   8  -2   48.30    9.90
   6   8  -2   47.90    8.80
   6   8  -2   49.70   11.80
   6   8  -2   49.99    9.20
   6   8  -2   45.30    7.90
   6   8  -2   57.49    9.10
   6   8  -2   47.70    4.90
  -6  -8   2   46.90    8.00
  -6  -8   2   53.09    5.00
  -6  -8   2   43.10    7.40
  -6  -8   2   47.30    4.90
  -6  -8   2   39.10    8.00
   5   8  -2  224.78   18.70
   5   8  -2  209.38   11.60
   5   8  -2  218.58   13.50
   5   8  -2  225.28   13.00
   5   8  -2  178.28   13.50
   5   8  -2  213.58   16.20
   5   8  -2  217.58    8.90
   5   8  -2  210.88   13.60
  -5  -8   2  218.48   13.50
  -5  -8   2  253.47   13.80
  -5  -8   2  234.98   12.50
  -5  -8   2  232.08   16.90
   4   8  -2  446.16   17.70
   4   8  -2  457.35   16.60
   4   8  -2  458.55   25.10
   4   8  -2  428.36   12.80
   4   8  -2  434.26   16.70
   4   8  -2  450.65   22.20
   4   8  -2  442.26   18.90
  -4  -8   2  440.16   16.90
  -4  -8   2  456.65   17.00
  -4  -8   2  457.75   17.50
  -4  -8   2  448.66   22.70
   3   8  -2  604.84   16.10
   3   8  -2  610.54   18.30
   3   8  -2  628.24   19.10
   3   8  -2  578.04   18.90
   3   8  -2  590.64   19.30
   3   8  -2  613.84   20.30
   3   8  -2  616.24   27.80
   3   8  -2  610.74   24.90
  -3  -8   2  620.94   17.70
  -3  -8   2  602.04   17.90
  -3  -8   2  633.74   19.70
  -3  -8   2  567.34   24.50
   2   8  -2    2.10    2.70
   2   8  -2   -0.50    2.80
   2   8  -2    2.40    1.90
   2   8  -2   -0.60    1.70
   2   8  -2    2.00    2.50
   2   8  -2    0.30    1.70
   2   8  -2    0.10    1.90
  -2  -8   2   -1.70    1.00
   1   8  -2  472.45   16.70
   1   8  -2  464.05   10.90
   1   8  -2  471.15   15.70
   1   8  -2  462.05   11.30
   1   8  -2  467.65   11.90
   1   8  -2  445.86   19.50
   1   8  -2  479.05   11.40
   1   8  -2  438.76   20.90
   0   8  -2    3.50    2.80
   0   8  -2    2.20    2.60
   0   8  -2    1.00    2.70
   0   8  -2    8.20    3.90
   0   8  -2   -0.10    1.90
  -1   8  -2  287.97   14.10
  -1   8  -2  308.57   13.40
  -1   8  -2  311.57   14.00
  -1   8  -2  295.27   14.70
  -1   8  -2  288.47   14.40
  -2   8  -2   20.80    4.40
  -2   8  -2   16.90    4.10
  -2   8  -2   22.40    2.50
  -2   8  -2   22.10    2.00
  -2   8  -2   23.70    5.20
  -3   8  -2   -0.90    1.50
  -3   8  -2    3.00    3.40
  -3   8  -2    3.60    2.10
  -3   8  -2    3.40    2.70
  -3   8  -2    0.60    1.60
  -3   8  -2    2.90    2.00
  -3   8  -2    4.00    2.30
  -4   8  -2  354.86   18.10
  -4   8  -2  340.77   12.70
  -4   8  -2  356.96   14.70
  -4   8  -2  363.26   15.00
  -4   8  -2  376.06   14.00
  -4   8  -2  340.07   13.80
   4  -8   2  369.06   11.60
   4  -8   2  361.56   15.50
   4  -8   2  343.27   11.70
  -5   8  -2    4.90    3.10
  -5   8  -2   -0.50    2.60
  -5   8  -2   -1.00    2.60
  -5   8  -2    0.90    2.90
  -5   8  -2   -5.00    2.60
  -5   8  -2    1.20    3.00
   5  -8   2   -0.50    2.30
   5  -8   2    3.20    2.60
   5  -8   2    0.40    2.70
  -6   8  -2   71.69    8.90
  -6   8  -2   84.19    9.10
  -6   8  -2   85.09    9.20
  -6   8  -2   85.99    9.70
  -6   8  -2   77.79   11.80
  -6   8  -2   54.99    8.20
  -6   8  -2   92.59    9.10
   6  -8   2   84.89    8.90
   6  -8   2   66.89    8.50
   6  -8   2   65.29    7.90
  -7   8  -2   11.30    5.80
  -7   8  -2    7.20    4.50
  -7   8  -2   21.70    5.80
  -7   8  -2    9.50    5.10
  -7   8  -2    9.80    5.30
  -7   8  -2   13.90    6.10
  -7   8  -2   12.20    5.10
   7  -8   2   13.50    2.30
   7  -8   2   13.50    2.40
   7  -8   2   17.80    5.60
   7  -8   2   14.20    5.20
  -8   8  -2   13.50    6.50
  -8   8  -2   11.80    9.00
  -8   8  -2   22.50    7.00
  -8   8  -2   27.40    6.80
  -8   8  -2   31.90    7.90
   8  -8   2   26.20    6.30
   8  -8   2   23.70    6.70
   8  -8   2   25.60    4.30
   8  -8   2   22.80    4.20
   8  -8   2   20.30    6.40
  -9   8  -2   20.50    7.30
  -9   8  -2   32.40    7.70
  -9   8  -2   25.30    8.00
  -9   8  -2   27.40    8.40
  -9   8  -2   23.70    8.10
  -9   8  -2   16.60    7.50
   9  -8   2   34.50    8.50
   9  -8   2   31.20    5.40
   9  -8   2   37.00    5.90
 -10   8  -2    0.00    4.60
 -10   8  -2    9.50    6.20
 -10   8  -2   14.10    8.00
 -10   8  -2    0.90    6.30
 -10   8  -2    9.60    7.30
  10  -8   2    1.00    5.60
  10  -8   2   16.60    6.40
  10  -8   2    8.30    4.20
  10  -8   2   -0.10    4.10
 -11   8  -2   79.99   15.00
 -11   8  -2   80.19   14.10
 -11   8  -2   90.39   14.50
 -11   8  -2   99.59   16.50
  11  -8   2   81.69    9.70
  11  -8   2   95.09   11.00
 -12   8  -2   41.80   21.40
 -12   8  -2   50.59   19.20
 -12   8  -2   46.20   12.60
 -12   8  -2   48.00   12.00
  12  -8   2   35.40    8.00
  11   7  -2    2.80    4.40
  11   7  -2    8.20    7.80
  11   7  -2   -3.20    6.80
  11   7  -2   -3.30    7.30
  11   7  -2   -0.80    7.30
  11   7  -2    9.20    8.30
 -11  -7   2   -2.10    5.90
 -11  -7   2   -3.40    5.90
 -11  -7   2  -17.20    6.50
 -11  -7   2   14.00    5.90
  10   7  -2    4.50    5.50
  10   7  -2    0.60    6.80
  10   7  -2    7.90    4.40
  10   7  -2   15.60    8.40
  10   7  -2   13.40    6.80
  10   7  -2    9.20    7.40
 -10  -7   2    5.60    5.50
 -10  -7   2   11.80    5.60
 -10  -7   2    2.60    6.40
 -10  -7   2    2.00    5.40
   9   7  -2    9.30    7.00
   9   7  -2    1.30    5.40
   9   7  -2   11.50    6.10
   9   7  -2   -1.60    5.80
   9   7  -2    9.00    5.90
  -9  -7   2   -2.90    3.80
  -9  -7   2    8.00    4.70
  -9  -7   2   10.00    4.60
  -9  -7   2    4.40    4.90
   8   7  -2   16.30    7.70
   8   7  -2   24.90    7.50
   8   7  -2   36.00    8.60
   8   7  -2   19.20    7.20
   8   7  -2   31.10    8.90
   8   7  -2   12.10    6.60
   8   7  -2   26.90    5.00
   8   7  -2   25.10    8.60
  -8  -7   2   31.60    8.80
  -8  -7   2   22.20    5.80
  -8  -7   2   10.80    5.60
  -8  -7   2   36.10    8.50
  -8  -7   2   26.40    6.40
   7   7  -2  234.18   16.30
   7   7  -2  257.57   16.10
   7   7  -2  245.88   17.20
   7   7  -2  224.78   17.90
   7   7  -2  233.88   19.80
   7   7  -2  246.08   18.00
   7   7  -2  256.07   11.70
  -7  -7   2  226.48   13.10
  -7  -7   2  226.58   15.60
  -7  -7   2  233.68   16.60
  -7  -7   2  224.48   12.60
   6   7  -2   42.00    8.60
   6   7  -2   53.59   10.70
   6   7  -2   56.19    9.40
   6   7  -2   55.29   10.20
   6   7  -2   49.40    8.00
   6   7  -2   60.59    5.80
   6   7  -2   45.10   10.60
  -6  -7   2   44.00    6.00
  -6  -7   2   58.09    7.10
  -6  -7   2   62.79   11.10
  -6  -7   2   52.79    7.80
   5   7  -2  275.27   15.20
   5   7  -2  281.47   19.70
   5   7  -2  259.07   15.60
   5   7  -2  283.17   12.80
   5   7  -2  279.27   10.70
   5   7  -2  288.07   15.20
   5   7  -2  276.47   17.50
   5   7  -2  289.17   14.20
  -5  -7   2  257.27   14.80
  -5  -7   2  257.87   12.90
  -5  -7   2  284.67   17.90
  -5  -7   2  286.67   10.70
  -5  -7   2  270.77   10.10
   4   7  -2  153.58   14.00
   4   7  -2  160.18    9.70
   4   7  -2  146.79   10.00
   4   7  -2  148.59    8.70
   4   7  -2  149.39    7.30
   4   7  -2  152.38   10.20
   4   7  -2  147.59   12.10
   4   7  -2  137.99   10.50
  -4  -7   2  158.08    9.90
  -4  -7   2  164.48   10.40
  -4  -7   2  152.58   12.50
  -4  -7   2  158.48    9.20
   3   7  -2  244.18   11.30
   3   7  -2  269.97   12.40
   3   7  -2  237.48   14.10
   3   7  -2  236.88    9.10
   3   7  -2  237.08   11.10
   3   7  -2  252.17   10.70
   3   7  -2  246.28   10.50
   3   7  -2  227.48   15.80
  -3  -7   2  244.08   14.70
  -3  -7   2  225.88   10.60
  -3  -7   2  249.48   11.00
  -3  -7   2  252.97   10.70
   2   7  -2 1481.65   32.90
   2   7  -2 1478.65   31.10
   2   7  -2 1485.15   30.00
   2   7  -2 1450.35   42.00
   2   7  -2 1447.66   32.10
   2   7  -2 1358.56   42.80
   2   7  -2 1440.46   30.60
  -2  -7   2 1450.65   29.20
  -2  -7   2 1466.55   28.90
  -2  -7   2 1474.55   39.20
   1   7  -2 1048.60   19.70
   1   7  -2 1039.90   26.10
   1   7  -2 1061.29   21.10
   1   7  -2 1055.59   20.10
   1   7  -2 1015.00   32.70
   1   7  -2 1051.69   21.70
   1   7  -2 1058.89   30.00
   0   7  -2  186.18   10.20
   0   7  -2  199.48   11.80
   0   7  -2  182.68   10.60
   0   7  -2  188.88    9.90
   0   7  -2  185.68    9.60
  -1   7  -2  763.02   21.80
  -1   7  -2  735.63   22.70
  -1   7  -2  735.93   22.50
  -2   7  -2  339.97    8.60
  -2   7  -2  357.96   12.90
  -2   7  -2  337.27   10.10
  -2   7  -2  334.27    8.20
  -2   7  -2  345.77   13.40
  -2   7  -2  326.77   11.10
  -2   7  -2  350.76   15.30
  -3   7  -2 1449.65   32.00
  -3   7  -2 1466.75   31.20
  -3   7  -2 1432.36   38.40
  -3   7  -2 1457.15   32.90
  -3   7  -2 1504.05   34.30
  -3   7  -2 1471.55   29.40
  -3   7  -2 1464.65   30.00
   3  -7   2 1501.85   35.50
   3  -7   2 1462.95   29.40
   3  -7   2 1467.45   28.80
  -4   7  -2 2030.70   46.30
  -4   7  -2 2107.69   51.29
  -4   7  -2 2133.79   45.70
  -4   7  -2 2089.09   42.90
  -4   7  -2 2061.29   44.40
  -4   7  -2 2102.29   45.40
   4  -7   2 2006.50   43.20
   4  -7   2 2053.69   46.60
   4  -7   2 2033.30   42.20
  -5   7  -2  131.39    9.90
  -5   7  -2   94.59   10.30
  -5   7  -2  121.69    8.70
  -5   7  -2  115.99    9.80
  -5   7  -2  121.89    9.60
  -5   7  -2  122.59    9.30
  -5   7  -2  128.79    9.40
   5  -7   2  113.99    8.30
   5  -7   2  115.99    8.70
   5  -7   2  130.69    9.70
  -6   7  -2  148.29   12.90
  -6   7  -2  129.59   10.10
  -6   7  -2  122.39   11.30
  -6   7  -2  147.89   11.30
  -6   7  -2  144.09   11.10
  -6   7  -2  130.99   10.70
  -6   7  -2  119.39   10.80
   6  -7   2  113.49    9.90
   6  -7   2  118.99    6.50
   6  -7   2  123.19    6.40
  -7   7  -2  363.86   18.90
  -7   7  -2  358.86   19.50
  -7   7  -2  328.27   17.40
  -7   7  -2  361.86   20.80
  -7   7  -2  352.66   17.80
  -7   7  -2  376.26   19.30
   7  -7   2  334.17   13.10
   7  -7   2  364.66   18.10
  -8   7  -2   10.00    6.40
  -8   7  -2   12.70    5.60
  -8   7  -2   18.60    7.80
  -8   7  -2   22.20    7.20
  -8   7  -2   19.50    6.40
  -8   7  -2   10.50    4.50
  -8   7  -2   20.60    6.60
   8  -7   2   16.10    6.00
   8  -7   2   23.40    6.50
   8  -7   2   29.10    5.30
   8  -7   2   25.40    5.30
  -9   7  -2  123.49   13.90
  -9   7  -2  120.99   12.70
  -9   7  -2  126.29   16.20
  -9   7  -2  143.39   13.70
  -9   7  -2   90.19   12.90
  -9   7  -2  132.09   14.80
  -9   7  -2  135.69   14.00
   9  -7   2  126.89   12.10
   9  -7   2  132.79   10.30
   9  -7   2  120.69   13.30
   9  -7   2  122.39   10.70
 -10   7  -2    8.10    5.70
 -10   7  -2    4.00    6.50
 -10   7  -2   25.20    7.70
 -10   7  -2   10.50    6.60
 -10   7  -2   -1.00    6.00
 -10   7  -2    9.10    6.10
  10  -7   2    6.90    4.80
  10  -7   2   14.90    6.50
  10  -7   2   16.20    5.50
  10  -7   2    2.60    5.80
 -11   7  -2   46.90   12.30
 -11   7  -2   35.60   11.20
 -11   7  -2   65.09   12.30
 -11   7  -2   56.99   12.80
  11  -7   2   55.79    8.10
  11  -7   2   43.30    8.50
 -12   7  -2    3.30   13.60
 -12   7  -2    4.20    9.40
 -12   7  -2  -15.70    9.50
 -12   7  -2    3.50    7.30
  12  -7   2   -9.40    5.60
  12  -7   2    8.40    5.70
  12  -7   2    1.00    6.60
  12   6  -2  130.09   19.00
  12   6  -2  127.49   19.90
  12   6  -2  112.79   24.10
  12   6  -2   97.79   16.90
  12   6  -2   85.99   15.20
 -12  -6   2  103.29   14.50
  11   6  -2   30.60   10.80
  11   6  -2   29.90   11.90
  11   6  -2   43.40   11.80
  11   6  -2   30.20    7.60
  11   6  -2   37.40   11.00
  11   6  -2   29.70   10.30
 -11  -6   2   50.59   10.10
 -11  -6   2   32.30   12.80
  10   6  -2   10.20    7.00
  10   6  -2    1.00    5.30
  10   6  -2   -2.20    4.50
  10   6  -2    8.20    6.80
  10   6  -2   -5.30    5.60
  10   6  -2    7.80    4.00
 -10  -6   2   -2.20    4.20
 -10  -6   2    2.50    6.30
 -10  -6   2    7.90    5.50
   9   6  -2  181.28   18.00
   9   6  -2  203.58   19.10
   9   6  -2  187.18   17.00
   9   6  -2  135.59   10.80
   9   6  -2  146.89   14.60
   9   6  -2  212.48   20.00
  -9  -6   2  170.48   13.60
  -9  -6   2  169.08   13.60
  -9  -6   2  164.38   16.30
  -9  -6   2  153.98   13.60
   8   6  -2   24.40    7.60
   8   6  -2   33.70    8.80
   8   6  -2   22.30    6.90
   8   6  -2   28.60    7.40
   8   6  -2   24.70    5.40
   8   6  -2   32.00    8.80
   8   6  -2   21.40    7.10
  -8  -6   2   17.70    7.90
  -8  -6   2   11.60    5.00
  -8  -6   2   36.60    9.20
  -8  -6   2   22.70    6.40
  -8  -6   2   27.90    7.80
  -8  -6   2   36.80    7.60
   7   6  -2  198.18   16.50
   7   6  -2  184.28   14.70
   7   6  -2  242.78   16.70
   7   6  -2  231.28   18.90
   7   6  -2  224.28   11.50
   7   6  -2  214.38   14.20
   7   6  -2  235.48   17.20
   7   6  -2  224.18   15.80
  -7  -6   2  233.08   13.40
  -7  -6   2  237.28   16.50
  -7  -6   2  222.08   13.20
  -7  -6   2  221.78   17.10
  -7  -6   2  221.18   15.90
   6   6  -2  138.29   14.20
   6   6  -2  149.29   12.90
   6   6  -2  119.59   12.20
   6   6  -2  145.59   11.10
   6   6  -2  147.99   12.10
   6   6  -2  138.39   11.60
   6   6  -2  120.99    8.00
  -6  -6   2  129.69   15.90
  -6  -6   2  148.49   12.50
  -6  -6   2  128.89    9.50
  -6  -6   2  125.99    9.60
  -6  -6   2  138.49   11.80
  -6  -6   2  136.89   13.10
   5   6  -2  135.69   13.20
   5   6  -2  152.78   11.00
   5   6  -2  134.29   11.20
   5   6  -2  134.89   11.90
   5   6  -2  138.89   10.80
   5   6  -2  162.08   12.10
   5   6  -2  155.38    8.00
  -5  -6   2  178.68   13.70
  -5  -6   2  156.38    9.00
  -5  -6   2  152.48    9.40
  -5  -6   2  166.68    8.80
  -5  -6   2  157.78   11.60
   4   6  -2  269.07   15.10
   4   6  -2  246.78   13.40
   4   6  -2  257.57   12.60
   4   6  -2  240.88    9.40
   4   6  -2  242.38   10.40
   4   6  -2  252.47   11.70
   4   6  -2  245.98   12.40
   4   6  -2  235.68   15.90
  -4  -6   2  245.08   14.70
  -4  -6   2  258.27   11.10
  -4  -6   2  248.28    8.90
  -4  -6   2  244.18    9.20
  -4  -6   2  248.48   12.80
   3   6  -2   10.10    4.10
   3   6  -2   14.50    3.80
   3   6  -2   23.20    4.10
   3   6  -2   14.90    5.40
   3   6  -2   23.20    4.10
   3   6  -2   22.70    3.50
   3   6  -2   23.30    3.80
  -3  -6   2   21.50    3.90
  -3  -6   2   21.70    4.00
  -3  -6   2   19.30    4.80
  -3  -6   2   23.90    4.10
   2   6  -2 2304.27   42.50
   2   6  -2 2217.78   45.30
   2   6  -2 2207.68   43.00
   2   6  -2 2269.77   44.00
   2   6  -2 2144.89   54.29
   2   6  -2 2364.26   51.19
   2   6  -2 2247.08   44.00
  -2  -6   2 2321.07   51.19
  -2  -6   2 2220.58   44.30
  -2  -6   2 2249.47   42.50
  -2  -6   2 2220.48   43.00
   1   6  -2 1291.87   24.80
   1   6  -2 1249.88   25.10
   1   6  -2 1303.77   34.90
   1   6  -2 1238.78   22.90
   1   6  -2 1305.47   32.20
   1   6  -2 1260.67   28.30
   0   6  -2  162.58    8.40
   0   6  -2  148.19    8.60
   0   6  -2  152.38    8.80
   0   6  -2  167.18    9.90
  -1   6  -2 1165.68   29.00
  -1   6  -2 1149.29   27.80
  -1   6  -2 1096.69   27.60
  -2   6  -2  332.77    8.70
  -2   6  -2  358.96   14.90
  -2   6  -2  351.46   11.30
  -2   6  -2  322.17   10.10
  -2   6  -2  340.97    9.30
  -2   6  -2  363.46   13.00
  -2   6  -2  341.97   10.80
   2  -6   2  341.17    8.60
   2  -6   2  359.86    8.40
   2  -6   2  337.17   12.90
  -3   6  -2  364.46   16.60
  -3   6  -2  367.16   12.30
  -3   6  -2  395.86   13.40
  -3   6  -2  374.86   11.60
  -3   6  -2  378.46   13.80
  -3   6  -2  383.46   14.00
   3  -6   2  381.46   12.40
   3  -6   2  365.36   11.50
   3  -6   2  394.26   14.70
  -4   6  -2  216.88   11.10
  -4   6  -2  203.58    9.70
  -4   6  -2  204.88   10.90
  -4   6  -2  198.38   12.70
  -4   6  -2  206.88   10.50
  -4   6  -2  210.78   10.80
  -4   6  -2  224.78   11.90
   4  -6   2  220.88   11.30
   4  -6   2  208.68   10.60
  -5   6  -2   62.49    8.40
  -5   6  -2   57.69    7.60
  -5   6  -2   60.69    6.70
  -5   6  -2   56.89    7.80
  -5   6  -2   65.99    8.00
  -5   6  -2   57.09    7.10
  -5   6  -2   69.49   10.40
   5  -6   2   56.19    7.20
   5  -6   2   58.79    8.00
   5  -6   2   59.99    4.90
   5  -6   2   62.39    4.90
   5  -6   2   57.89    7.80
  -6   6  -2  565.04   21.00
  -6   6  -2  607.84   21.70
  -6   6  -2  598.14   24.70
  -6   6  -2  592.44   22.50
  -6   6  -2  557.94   22.20
  -6   6  -2  548.55   22.80
   6  -6   2  544.45   18.10
   6  -6   2  552.84   21.30
   6  -6   2  531.25   21.10
   6  -6   2  566.84   24.90
   6  -6   2  569.44   17.50
  -7   6  -2   95.49   10.70
  -7   6  -2   96.19   13.00
  -7   6  -2   99.19   12.20
  -7   6  -2   76.99   12.10
  -7   6  -2   77.29   10.70
  -7   6  -2   83.49    9.60
  -7   6  -2   65.89    9.00
   7  -6   2   80.49   10.80
   7  -6   2   72.59    9.60
   7  -6   2   91.39    7.80
   7  -6   2   77.79    8.00
   7  -6   2   95.69   12.10
   7  -6   2   64.89   10.10
  -8   6  -2   19.40    6.30
  -8   6  -2   24.10    6.90
  -8   6  -2   23.50    6.40
  -8   6  -2   27.40    6.90
  -8   6  -2   22.60    7.50
  -8   6  -2   13.60    6.40
  -8   6  -2   13.10    5.70
   8  -6   2   14.60    6.30
   8  -6   2   27.50    7.10
   8  -6   2   16.30    5.20
   8  -6   2   12.50    4.50
  -9   6  -2   59.09   11.40
  -9   6  -2   64.89   11.80
  -9   6  -2   66.89   11.50
  -9   6  -2   65.69   11.20
  -9   6  -2   59.59   10.60
  -9   6  -2   43.70    9.30
  -9   6  -2   54.99   14.60
   9  -6   2   65.69   10.50
   9  -6   2   86.09   12.90
   9  -6   2   85.29   12.10
   9  -6   2   72.59   10.40
   9  -6   2   79.29    9.70
 -10   6  -2   29.30    9.50
 -10   6  -2   19.00    7.70
 -10   6  -2    8.40    6.30
 -10   6  -2    4.90    7.00
 -10   6  -2   14.50    6.80
  10  -6   2   14.90    5.80
  10  -6   2   14.40    5.50
  10  -6   2   21.30    6.50
  10  -6   2   29.60    8.70
 -11   6  -2   29.80    9.60
 -11   6  -2   23.80    9.10
 -11   6  -2   38.80   13.40
 -11   6  -2   14.70    9.00
  11  -6   2    7.20    7.90
 -12   6  -2   10.70    7.30
 -12   6  -2   -5.40    8.90
 -12   6  -2   21.60    9.20
 -12   6  -2   -0.50    6.60
  12  -6   2    8.50    6.30
  12   5  -2   48.00   12.80
  12   5  -2   53.39   12.90
  12   5  -2   65.09   17.50
  12   5  -2   51.99   13.60
  12   5  -2   35.80    8.40
 -12  -5   2   57.59   10.30
 -12  -5   2   48.70   10.30
 -12  -5   2   58.99   14.00
  11   5  -2  118.29   18.50
  11   5  -2  154.18   13.50
  11   5  -2  148.09   20.00
  11   5  -2  116.99   18.00
  11   5  -2  120.29   17.40
  11   5  -2  111.19   17.30
 -11  -5   2  127.19   18.00
 -11  -5   2  100.19   14.20
 -11  -5   2  128.89   12.30
  10   5  -2  111.49   15.40
  10   5  -2  134.59   18.40
  10   5  -2  109.39   16.70
  10   5  -2  122.29   13.70
  10   5  -2  134.69   11.20
  10   5  -2  138.49   18.00
 -10  -5   2  101.99   15.40
 -10  -5   2  132.59   12.00
 -10  -5   2  149.09   13.90
 -10  -5   2  147.39   13.50
   9   5  -2  167.68   14.40
   9   5  -2  145.69   11.70
   9   5  -2  169.08   16.50
   9   5  -2  185.28   18.10
   9   5  -2  210.18   18.90
   9   5  -2  155.38   15.00
  -9  -5   2  169.28   12.30
  -9  -5   2  186.48   17.10
  -9  -5   2  181.08   16.70
  -9  -5   2  218.48   15.30
  -9  -5   2  155.68   16.20
  -9  -5   2  164.88   13.30
  -9  -5   2  182.98   14.80
   8   5  -2  166.88   13.70
   8   5  -2  147.49   14.20
   8   5  -2  160.28   13.00
   8   5  -2  168.98   16.50
   8   5  -2  147.79   14.70
   8   5  -2  150.58   14.00
   8   5  -2  140.69   15.00
  -8  -5   2  152.38   14.40
  -8  -5   2  138.29   12.00
  -8  -5   2  149.29   11.80
  -8  -5   2  143.09   12.60
  -8  -5   2  128.79   13.40
  -8  -5   2  161.78   11.30
   7   5  -2  129.69   13.10
   7   5  -2  123.69   12.50
   7   5  -2  111.09    8.80
   7   5  -2  126.09   11.80
   7   5  -2  120.79   11.80
   7   5  -2  126.09   13.50
   7   5  -2  126.49   10.90
   7   5  -2  102.29   11.30
  -7  -5   2  109.19   11.90
  -7  -5   2  111.29    8.70
  -7  -5   2  126.89   10.70
  -7  -5   2  109.09   11.80
  -7  -5   2  123.69   10.10
  -7  -5   2  132.49   12.90
  -7  -5   2  116.39   10.40
   6   5  -2  704.23   27.80
   6   5  -2  642.84   28.90
   6   5  -2  687.33   20.50
   6   5  -2  672.73   27.10
   6   5  -2  685.93   24.00
   6   5  -2  688.13   25.90
   6   5  -2  721.13   26.30
  -6  -5   2  717.83   23.60
  -6  -5   2  671.93   27.60
  -6  -5   2  650.53   21.60
  -6  -5   2  660.93   25.70
  -6  -5   2  695.93   27.10
  -6  -5   2  703.13   22.50
   5   5  -2  169.28   12.20
   5   5  -2  157.98   12.00
   5   5  -2  170.18   13.80
   5   5  -2  177.48   11.50
   5   5  -2  162.78   11.20
   5   5  -2  183.08   10.80
   5   5  -2  163.68    8.40
  -5  -5   2  168.28   11.40
  -5  -5   2  169.78   11.80
  -5  -5   2  164.48    9.70
  -5  -5   2  155.98    9.10
  -5  -5   2  164.08    9.20
   4   5  -2  185.68   10.70
   4   5  -2  194.58    8.70
   4   5  -2  192.08   11.50
   4   5  -2  198.18   12.40
   4   5  -2  188.78   10.60
   4   5  -2  189.78   13.50
   4   5  -2  184.88    8.10
   4   5  -2  184.28    9.80
  -4  -5   2  192.58    8.60
  -4  -5   2  210.88   12.60
  -4  -5   2  173.98   10.70
  -4  -5   2  188.58    8.90
  -4  -5   2  186.98    8.90
   3   5  -2  153.98    9.20
   3   5  -2  155.18    7.80
   3   5  -2  145.89   11.40
   3   5  -2  153.88    7.00
   3   5  -2  155.78    7.00
   3   5  -2  163.08    8.50
   3   5  -2  146.89    8.30
   3   5  -2  149.49    9.80
  -3  -5   2  155.98    5.90
  -3  -5   2  146.19    9.90
  -3  -5   2  128.39   11.80
  -3  -5   2  149.88    8.60
  -3  -5   2  155.68    6.20
  -3  -5   2  156.98    7.20
   2   5  -2  364.66   14.20
   2   5  -2  356.76   11.40
   2   5  -2  351.56   10.50
   2   5  -2  348.47   15.90
   2   5  -2  375.36   10.50
   2   5  -2  337.87   10.70
   2   5  -2  347.97   11.80
  -2  -5   2  347.47   14.10
  -2  -5   2  342.77   10.50
  -2  -5   2  351.66   11.30
  -2  -5   2  345.37   10.80
   1   5  -2  587.84   13.60
   1   5  -2  561.84   17.40
   1   5  -2  581.34   11.60
   1   5  -2  606.34   15.10
   1   5  -2  604.94   13.50
   1   5  -2  606.54   20.10
  -1  -5   2  591.54   12.10
  -1  -5   2  567.14   17.70
  -1  -5   2  624.84   12.00
   0   5  -2 1822.62   38.60
   0   5  -2 1817.72   39.80
   0   5  -2 1811.62   37.90
  -1   5  -2   71.79    5.10
  -1   5  -2   81.09    5.70
  -1   5  -2   65.29    5.70
  -1   5  -2   77.49    3.40
  -1   5  -2   73.79    3.60
  -2   5  -2  488.65   13.40
  -2   5  -2  530.65   14.50
  -2   5  -2  516.45   12.30
  -2   5  -2  480.95   12.60
  -2   5  -2  494.55   15.30
  -2   5  -2  489.75   11.90
   2  -5   2  498.45   15.80
   2  -5   2  492.65   13.00
   2  -5   2  502.15   12.30
  -3   5  -2  142.79    8.50
  -3   5  -2  149.79    8.30
  -3   5  -2  167.38    8.50
  -3   5  -2  138.89    6.90
  -3   5  -2  155.98    8.20
  -3   5  -2  147.89    9.80
  -3   5  -2  136.79    7.40
   3  -5   2  149.09    8.50
   3  -5   2  145.49    7.90
   3  -5   2  141.49    4.60
   3  -5   2  140.09    7.30
  -4   5  -2  416.86   15.40
  -4   5  -2  421.66   16.80
  -4   5  -2  417.26   15.30
  -4   5  -2  395.66   15.00
  -4   5  -2  400.56   14.10
  -4   5  -2  382.06   15.30
  -4   5  -2  396.56   17.30
   4  -5   2  399.76   11.80
   4  -5   2  394.66   14.60
   4  -5   2  371.26   14.90
   4  -5   2  387.66   15.60
   4  -5   2  406.86   12.60
  -5   5  -2  898.91   30.70
  -5   5  -2  915.51   29.20
  -5   5  -2  862.71   26.50
  -5   5  -2  932.01   26.90
  -5   5  -2  849.02   27.30
   5  -5   2  878.21   26.20
   5  -5   2  839.12   28.90
   5  -5   2  844.82   22.20
   5  -5   2  842.32   23.40
   5  -5   2  825.32   25.70
   5  -5   2  879.31   27.80
  -6   5  -2  483.65   22.40
  -6   5  -2  516.85   21.90
  -6   5  -2  489.35   19.50
  -6   5  -2  497.95   20.80
  -6   5  -2  476.95   21.50
  -6   5  -2  509.65   20.10
   6  -5   2  456.35   19.30
   6  -5   2  498.05   22.50
   6  -5   2  476.05   17.00
   6  -5   2  497.35   21.60
   6  -5   2  488.85   20.20
  -7   5  -2   35.40    8.40
  -7   5  -2   22.90    5.90
  -7   5  -2   26.80    6.30
  -7   5  -2   22.00    6.70
  -7   5  -2   19.60    5.90
  -7   5  -2   24.30    6.50
  -7   5  -2   33.70    7.20
   7  -5   2   22.90    6.70
   7  -5   2   22.60    5.80
   7  -5   2   24.70    6.50
   7  -5   2   18.20    5.20
   7  -5   2   21.40    5.30
  -8   5  -2   29.10    7.60
  -8   5  -2   21.50    7.30
  -8   5  -2   30.00    7.40
  -8   5  -2   34.80    8.00
  -8   5  -2   33.80    7.70
  -8   5  -2   51.49   10.30
  -8   5  -2   40.20    7.40
   8  -5   2   25.60    6.60
   8  -5   2   38.10    8.30
   8  -5   2   37.60    8.50
   8  -5   2   27.30    6.60
   8  -5   2   33.20    7.60
   8  -5   2   42.60    7.30
  -9   5  -2   33.70    8.60
  -9   5  -2   32.50    9.20
  -9   5  -2   35.40    8.70
  -9   5  -2   24.50    8.10
  -9   5  -2   38.60    8.00
  -9   5  -2   44.40   10.80
  -9   5  -2   34.20    7.30
   9  -5   2   37.30    9.60
   9  -5   2   49.80   10.20
   9  -5   2   46.90    9.40
   9  -5   2   33.50    7.90
   9  -5   2   26.90    6.60
   9  -5   2   33.10    7.90
 -10   5  -2   56.69   11.50
 -10   5  -2   63.59   11.50
 -10   5  -2   70.49   13.30
 -10   5  -2   32.80    8.70
 -10   5  -2   81.19   14.30
  10  -5   2   38.50   10.30
  10  -5   2   49.40   10.60
  10  -5   2   51.69    9.50
  10  -5   2   41.50    7.70
 -11   5  -2   30.20    8.60
 -11   5  -2   28.00   10.90
 -11   5  -2   55.99   13.00
 -11   5  -2   26.60    9.30
  11  -5   2   21.90    7.30
  11  -5   2   31.20    9.00
  11  -5   2   27.00   10.40
 -12   5  -2  -10.60    7.10
 -12   5  -2   10.30    8.20
 -12   5  -2   -2.20    5.90
 -12   5  -2    3.60    6.00
  12  -5   2   -7.70    5.20
  12  -5   2   -1.70    8.30
  12   4  -2   20.00    9.70
  12   4  -2   38.00   12.40
  12   4  -2   22.40   11.00
  12   4  -2   22.60    9.00
  12   4  -2   18.50    9.40
  12   4  -2   35.00    8.40
 -12  -4   2   35.90    9.40
 -12  -4   2   20.20    9.50
 -12  -4   2   23.30    8.60
  11   4  -2   53.49   12.50
  11   4  -2   36.70   10.00
  11   4  -2   36.60    7.50
  11   4  -2   33.00    9.80
  11   4  -2   43.40   11.40
  11   4  -2   43.60   10.90
 -11  -4   2   50.99    9.10
 -11  -4   2   48.50   10.50
 -11  -4   2   40.90   11.20
  10   4  -2  208.08   20.00
  10   4  -2  196.28   17.50
  10   4  -2  228.18   19.10
  10   4  -2  223.18   15.20
  10   4  -2  207.78   18.90
  10   4  -2  230.18   19.80
 -10  -4   2  199.08   14.60
 -10  -4   2  182.88   14.70
 -10  -4   2  188.08   19.70
 -10  -4   2  252.77   20.70
 -10  -4   2  193.68   16.40
   9   4  -2  110.69   11.50
   9   4  -2   89.99   13.30
   9   4  -2  129.29   18.20
   9   4  -2  106.29   14.40
   9   4  -2   86.49    9.60
   9   4  -2  108.19   15.70
   9   4  -2  119.49   16.80
  -9  -4   2   82.39   13.00
  -9  -4   2  111.79   13.40
  -9  -4   2   81.89   11.90
  -9  -4   2  105.99   10.50
  -9  -4   2  106.49   13.00
   8   4  -2   14.90    6.10
   8   4  -2   14.10    5.00
   8   4  -2   16.80    6.60
   8   4  -2   10.80    5.00
   8   4  -2   15.30    5.80
   8   4  -2    9.30    4.40
   8   4  -2   16.10    6.60
  -8  -4   2   21.10    7.00
  -8  -4   2   23.70    5.70
  -8  -4   2   15.80    6.30
  -8  -4   2   12.50    4.30
  -8  -4   2   12.90    5.70
  -8  -4   2   24.60    6.30
  -8  -4   2   13.20    4.80
   7   4  -2  470.95   24.10
   7   4  -2  436.46   17.50
   7   4  -2  434.46   22.80
   7   4  -2  456.75   20.20
   7   4  -2  442.36   21.50
   7   4  -2  422.56   20.90
   7   4  -2  438.96   21.60
   7   4  -2  464.15   22.70
  -7  -4   2  441.06   22.10
  -7  -4   2  451.05   20.90
  -7  -4   2  458.85   23.10
  -7  -4   2  463.65   20.30
  -7  -4   2  449.16   19.20
  -7  -4   2  425.16   17.80
  -7  -4   2  442.26   22.60
   6   4  -2  176.58   12.60
   6   4  -2  196.18   13.70
   6   4  -2  169.38    9.80
   6   4  -2  192.58   12.80
   6   4  -2  185.58   13.70
   6   4  -2  186.88   14.40
   6   4  -2  177.28   11.60
  -6  -4   2  179.78   13.30
  -6  -4   2  175.48   11.10
  -6  -4   2  186.48   11.70
  -6  -4   2  199.98   10.80
  -6  -4   2  190.28   13.80
  -6  -4   2  185.08   10.40
  -6  -4   2  168.28   12.70
   5   4  -2  319.27   16.20
   5   4  -2  334.77   16.50
   5   4  -2  322.27   15.40
   5   4  -2  291.47   15.60
   5   4  -2  305.37   12.00
   5   4  -2  324.07   17.60
   5   4  -2  312.77   14.10
  -5  -4   2  328.27   13.60
  -5  -4   2  302.57   13.60
  -5  -4   2  306.47   15.30
  -5  -4   2  318.17   16.20
  -5  -4   2  336.77   12.70
  -5  -4   2  309.27   12.40
   4   4  -2   19.80    6.40
   4   4  -2   21.10    4.20
   4   4  -2   19.30    5.00
   4   4  -2   19.50    3.60
   4   4  -2   17.20    4.10
   4   4  -2   12.30    3.30
  -4  -4   2   15.80    4.00
  -4  -4   2   21.30    3.70
  -4  -4   2   15.90    3.50
  -4  -4   2   19.30    4.30
  -4  -4   2   20.90    3.90
  -4  -4   2   24.20    5.50
   3   4  -2   79.49    6.80
   3   4  -2   84.09    6.50
   3   4  -2   74.99    5.40
   3   4  -2   77.99    4.60
   3   4  -2   93.99    6.60
   3   4  -2   84.49    6.10
   3   4  -2   79.69    5.10
  -3  -4   2   67.19    5.90
  -3  -4   2   88.39    5.10
  -3  -4   2   78.19    5.10
  -3  -4   2   89.39    7.20
  -3  -4   2   85.39    4.90
   2   4  -2  188.58   10.60
   2   4  -2  196.18    9.20
   2   4  -2  207.38    7.20
   2   4  -2  199.28    6.40
   2   4  -2  188.08    7.30
   2   4  -2  180.98    7.90
   2   4  -2  191.68    7.90
  -2  -4   2  191.38    7.90
  -2  -4   2  194.48    5.30
  -2  -4   2  200.98    6.50
  -2  -4   2  195.68    7.20
  -2  -4   2  203.08    9.50
   1   4  -2   16.40    2.20
   1   4  -2   16.50    2.20
   1   4  -2   15.10    1.50
   1   4  -2   16.20    2.10
   1   4  -2   12.90    2.60
   1   4  -2   20.60    3.30
  -1  -4   2   17.00    1.90
  -1  -4   2   14.00    2.80
  -1  -4   2   15.40    1.90
   0   4  -2 1457.05   25.60
   0   4  -2 1465.05   25.40
   0   4  -2 1434.66   31.00
   0   4  -2 1453.85   29.40
   0   4  -2 1443.96   31.30
  -1   4  -2   58.39    3.20
  -1   4  -2   57.59    3.70
  -1   4  -2   62.79    4.60
  -1   4  -2   57.19    2.40
  -1   4  -2   55.29    2.90
  -1   4  -2   58.19    4.90
  -1   4  -2   59.69    3.50
   1  -4   2   53.59    4.40
   1  -4   2   61.79    2.90
   1  -4   2   61.79    3.20
  -2   4  -2  237.38    9.50
  -2   4  -2  230.58    7.60
  -2   4  -2  243.38    8.90
  -2   4  -2  232.18    8.30
  -2   4  -2  238.88   10.90
  -2   4  -2  239.48    9.40
   2  -4   2  238.68    7.00
   2  -4   2  251.57   10.00
   2  -4   2  248.08    8.40
   2  -4   2  238.68    6.00
  -3   4  -2 3689.93   70.39
  -3   4  -2 3624.24   68.59
  -3   4  -2 3583.84   71.59
  -3   4  -2 3579.84   66.39
  -3   4  -2 3646.44   68.89
  -3   4  -2 3587.44   67.89
  -3   4  -2 3798.92   68.09
   3  -4   2 3576.14   68.99
   3  -4   2 3580.04   64.09
   3  -4   2 3585.84   65.19
  -4   4  -2  219.88   11.10
  -4   4  -2  237.38   11.30
  -4   4  -2  221.88   10.80
  -4   4  -2  219.38   10.30
  -4   4  -2  161.88   16.60
   4  -4   2  225.08   10.20
   4  -4   2  208.98   10.80
   4  -4   2  212.38    9.10
   4  -4   2  210.78   10.80
   4  -4   2  211.18   11.60
  -5   4  -2  522.95   21.70
  -5   4  -2  555.34   19.80
  -5   4  -2  550.84   21.20
  -5   4  -2  540.25   19.90
  -5   4  -2  522.25   19.00
  -5   4  -2  538.85   20.10
  -5   4  -2  566.84   21.20
   5  -4   2  548.35   19.70
   5  -4   2  527.55   17.20
   5  -4   2  546.35   22.00
   5  -4   2  564.54   23.60
   5  -4   2  489.95   20.60
   5  -4   2  530.65   18.50
  -6   4  -2  637.44   24.30
  -6   4  -2  647.24   23.20
  -6   4  -2  630.54   22.70
  -6   4  -2  641.84   25.10
  -6   4  -2  658.73   26.40
  -6   4  -2  649.54   27.80
  -6   4  -2  638.14   24.50
   6  -4   2  629.34   20.80
   6  -4   2  642.44   23.80
   6  -4   2  618.14   22.10
   6  -4   2  635.44   25.50
   6  -4   2  588.84   22.40
   6  -4   2  643.64   25.20
  -7   4  -2    1.30    3.60
  -7   4  -2    1.40    3.60
  -7   4  -2    0.50    3.40
  -7   4  -2   12.50    5.40
  -7   4  -2    2.30    3.70
  -7   4  -2    1.40    4.00
  -7   4  -2    7.40    5.20
   7  -4   2    7.40    4.40
   7  -4   2    4.50    2.00
   7  -4   2   -3.20    3.30
   7  -4   2    3.90    3.80
   7  -4   2    1.20    3.40
   7  -4   2    5.60    3.30
   7  -4   2    3.70    3.50
  -8   4  -2  541.75   26.30
  -8   4  -2  477.85   23.10
  -8   4  -2  514.25   24.40
  -8   4  -2  497.75   23.90
  -8   4  -2  483.25   26.10
  -8   4  -2  494.65   24.40
  -8   4  -2  497.25   23.30
   8  -4   2  513.65   21.20
   8  -4   2  480.35   22.50
   8  -4   2  504.15   23.00
   8  -4   2  526.95   24.70
   8  -4   2  476.65   24.20
   8  -4   2  527.15   26.40
   8  -4   2  493.55   15.10
  -9   4  -2   26.10    7.30
  -9   4  -2   37.80    9.60
  -9   4  -2   26.00    7.70
  -9   4  -2   19.90    7.00
  -9   4  -2   42.30    8.90
  -9   4  -2   35.40    8.80
  -9   4  -2   40.00    9.80
   9  -4   2   38.60   10.40
   9  -4   2   54.79    8.60
   9  -4   2   45.00    9.00
   9  -4   2   33.60    8.30
   9  -4   2   40.80    5.40
   9  -4   2   38.40   10.00
 -10   4  -2   -1.50    4.40
 -10   4  -2   -3.50    4.70
 -10   4  -2    5.30    5.70
 -10   4  -2    6.40    5.60
  10  -4   2    0.10    2.30
  10  -4   2    4.00    5.30
  10  -4   2    0.20    5.50
  10  -4   2    0.20    4.80
 -11   4  -2   28.40    9.30
 -11   4  -2   36.80   10.90
 -11   4  -2   23.10    8.50
 -11   4  -2   35.80   10.00
  11  -4   2   22.70    9.60
  11  -4   2   34.30    5.60
  11  -4   2   19.50    7.60
 -12   4  -2   14.20    7.10
 -12   4  -2    7.30    8.30
 -12   4  -2   15.40    8.20
 -12   4  -2   17.50   10.30
  12  -4   2   -3.40    7.60
  12  -4   2   20.10    7.70
  13   3  -2    5.20    9.50
  13   3  -2   35.30   11.00
  13   3  -2   28.90    9.90
  13   3  -2   23.40    9.30
 -13  -3   2   32.60   12.50
 -13  -3   2   48.40   12.10
 -13  -3   2   39.30    9.60
  12   3  -2   13.70    8.40
  12   3  -2   13.10    7.80
  12   3  -2   12.50    6.60
  12   3  -2   15.70    8.60
  12   3  -2   16.30    7.90
 -12  -3   2   10.50    8.40
 -12  -3   2   11.40    6.30
 -12  -3   2   25.70    9.20
  11   3  -2  143.79   18.50
  11   3  -2  214.68   19.60
  11   3  -2  162.98   16.30
  11   3  -2  152.08   21.80
  11   3  -2  161.38   17.30
  11   3  -2  166.68   22.60
 -11  -3   2  165.48   14.80
 -11  -3   2  187.58   16.80
 -11  -3   2  179.38   19.00
  10   3  -2  301.57   21.70
  10   3  -2  311.77   21.60
  10   3  -2  299.97   21.00
  10   3  -2  259.77   21.60
  10   3  -2  290.37   17.70
  10   3  -2  245.98   19.50
 -10  -3   2  301.67   19.60
 -10  -3   2  258.07   16.80
 -10  -3   2  269.67   21.40
 -10  -3   2  309.67   32.70
 -10  -3   2  244.88   21.60
 -10  -3   2  253.27   17.30
   9   3  -2   33.90    7.80
   9   3  -2   50.59   11.10
   9   3  -2   44.80    9.70
   9   3  -2   59.39   11.80
   9   3  -2   34.60   10.80
   9   3  -2   48.50    8.10
  -9  -3   2   48.20    9.10
  -9  -3   2   57.59    8.90
  -9  -3   2   36.00    7.70
  -9  -3   2   48.70    9.30
  -9  -3   2   40.00    9.50
   8   3  -2  470.75   21.70
   8   3  -2  480.05   20.20
   8   3  -2  495.45   24.80
   8   3  -2  422.36   22.90
   8   3  -2  493.55   25.80
   8   3  -2  437.56   22.10
   8   3  -2  517.55   24.40
   8   3  -2  486.45   24.20
  -8  -3   2  439.86   19.70
  -8  -3   2  509.25   25.10
  -8  -3   2  464.55   24.10
  -8  -3   2  481.95   21.80
  -8  -3   2  492.15   20.00
  -8  -3   2  469.15   22.30
  -8  -3   2  467.75   25.00
   7   3  -2  124.09   12.30
   7   3  -2  142.99   10.20
   7   3  -2  141.19   11.10
   7   3  -2  136.39   12.60
   7   3  -2  145.29   11.80
   7   3  -2  131.99   11.80
   7   3  -2  110.09   11.20
   7   3  -2  134.49   12.00
  -7  -3   2  117.59   12.00
  -7  -3   2  116.89   10.20
  -7  -3   2  127.09   12.20
  -7  -3   2  135.99   11.20
  -7  -3   2  128.99   12.20
  -7  -3   2  117.69    9.40
  -7  -3   2  125.49    9.70
   6   3  -2  150.68   12.10
   6   3  -2  159.08   11.30
   6   3  -2  159.18    9.50
   6   3  -2  159.18   11.70
   6   3  -2  151.88   12.30
   6   3  -2  154.98   10.60
   6   3  -2  146.19   11.20
   6   3  -2  124.99   10.80
  -6  -3   2  142.19    9.30
  -6  -3   2  161.88   10.60
  -6  -3   2  157.78   12.60
  -6  -3   2  165.78   11.20
  -6  -3   2  143.99   11.50
  -6  -3   2  155.48    9.50
  -6  -3   2  154.88   12.00
   5   3  -2  555.64   17.40
   5   3  -2  542.05   23.00
   5   3  -2  551.44   21.10
   5   3  -2  586.54   21.30
   5   3  -2  534.35   18.90
  -5  -3   2  591.44   21.60
  -5  -3   2  591.14   22.10
  -5  -3   2  581.24   21.70
  -5  -3   2  578.14   19.70
  -5  -3   2  558.94   18.60
  -5  -3   2  582.84   17.70
  -5  -3   2  596.84   17.70
   4   3  -2  104.99    8.80
   4   3  -2  105.39    6.30
   4   3  -2  109.69    7.50
   4   3  -2   97.79    7.80
   4   3  -2  116.69    8.70
   4   3  -2  118.39    8.40
   4   3  -2  118.09    8.00
  -4  -3   2  114.89    7.50
  -4  -3   2  117.69    7.20
  -4  -3   2  101.59    6.00
  -4  -3   2  107.39    8.30
  -4  -3   2  102.99    7.90
  -4  -3   2  108.79    8.30
  -4  -3   2  114.89    6.90
   3   3  -2  820.22   24.90
   3   3  -2  871.61   23.10
   3   3  -2  866.31   19.90
   3   3  -2  849.12   22.90
   3   3  -2  872.61   22.60
   3   3  -2  860.91   21.80
   3   3  -2  864.91   21.00
  -3  -3   2  892.71   18.60
  -3  -3   2  849.12   22.90
  -3  -3   2  883.61   22.70
  -3  -3   2  828.42   19.90
  -3  -3   2  841.62   20.60
  -3  -3   2  817.82   22.80
  -3  -3   2  846.92   20.20
   2   3  -2 2230.38   44.40
   2   3  -2 2279.67   48.30
   2   3  -2 2365.36   42.90
   2   3  -2 2335.07   43.30
   2   3  -2 2367.86   39.90
   2   3  -2 2338.87   44.30
   2   3  -2 2333.77   42.60
   2   3  -2 2345.37   45.30
  -2  -3   2 2316.27   45.50
  -2  -3   2 2290.87   44.40
  -2  -3   2 2319.67   42.00
  -2  -3   2 2266.97   41.50
  -2  -3   2 2305.97   48.30
   1   3  -2 9995.00  172.88
  -1  -3   2 9999.00  173.28
   0   3  -2   67.29    2.10
   0   3  -2   66.89    2.80
   0   3  -2   65.49    3.00
   0   3  -2   60.89    4.00
   0   3  -2   61.09    4.20
   0   3  -2   71.09    3.30
   0   3  -2   63.99    2.00
   0  -3   2   61.49    2.80
   0  -3   2   62.09    4.10
   0  -3   2   67.69    2.70
  -1   3  -2  560.74   15.00
  -1   3  -2  589.84   12.70
  -1   3  -2  585.64   13.00
  -1   3  -2  591.34   12.50
  -1   3  -2  600.44   14.40
   1  -3   2  577.74   14.00
   1  -3   2  594.74   11.40
   1  -3   2  610.44   13.30
   1  -3   2  593.74   11.10
   1  -3   2  588.34   13.10
   1  -3   2  567.24   15.30
  -2   3  -2    5.80    2.20
  -2   3  -2    3.80    1.70
  -2   3  -2    5.60    1.90
  -2   3  -2    7.50    2.10
  -2   3  -2    7.10    2.00
  -2   3  -2    3.90    1.50
  -2   3  -2   10.70    2.30
   2  -3   2    8.20    2.60
   2  -3   2    6.10    1.60
   2  -3   2    7.80    1.80
   2  -3   2    8.10    2.10
  -3   3  -2 1014.30   25.90
  -3   3  -2  981.00   26.50
  -3   3  -2 1052.29   24.80
  -3   3  -2  995.70   25.20
  -3   3  -2 1068.29   25.80
  -3   3  -2  978.00   23.90
   3  -3   2 1039.50   25.50
   3  -3   2 1013.60   23.20
   3  -3   2 1005.90   26.90
   3  -3   2 1039.50   25.50
   3  -3   2 1018.40   24.40
   3  -3   2 1031.50   27.00
  -4   3  -2  275.57   13.10
  -4   3  -2  287.27   12.40
  -4   3  -2  252.17   12.40
  -4   3  -2  278.37   11.80
  -4   3  -2  258.17   12.20
  -4   3  -2  251.77   12.70
  -4   3  -2  247.98   13.30
   4  -3   2  294.67   12.40
   4  -3   2  243.18   13.10
   4  -3   2  263.37   13.10
   4  -3   2  269.77   11.00
   4  -3   2  256.87   12.20
   4  -3   2  246.68   11.60
   4  -3   2  252.57   11.80
  -5   3  -2  573.84   21.40
  -5   3  -2  561.54   21.80
  -5   3  -2  592.54   21.60
  -5   3  -2  583.64   20.10
  -5   3  -2  595.34   23.40
  -5   3  -2  572.64   20.60
  -5   3  -2  581.84   20.70
   5  -3   2  566.74   21.00
   5  -3   2  595.14   20.80
   5  -3   2  632.84   19.60
   5  -3   2  598.54   23.10
   5  -3   2  616.24   21.70
   5  -3   2  598.64   22.00
   5  -3   2  606.04   20.90
   5  -3   2  583.34   15.90
  -6   3  -2  505.75   21.10
  -6   3  -2  526.75   22.50
  -6   3  -2  531.45   23.90
  -6   3  -2  501.35   20.50
  -6   3  -2  517.75   20.40
  -6   3  -2  553.14   22.20
   6  -3   2  526.65   20.90
   6  -3   2  500.05   21.90
   6  -3   2  535.85   21.10
   6  -3   2  550.54   23.90
   6  -3   2  512.25   21.70
   6  -3   2  506.25   20.80
   6  -3   2  504.55   16.00
   6  -3   2  502.55   21.20
  -7   3  -2  186.28   14.90
  -7   3  -2  125.49   11.90
  -7   3  -2  157.68   12.70
  -7   3  -2  140.39   11.80
  -7   3  -2  148.29   13.50
  -7   3  -2  141.69   12.20
  -7   3  -2  147.79   12.30
  -7   3  -2  149.09   12.40
   7  -3   2  170.38   12.70
   7  -3   2  156.88   11.40
   7  -3   2  143.29   12.20
   7  -3   2  136.69   12.00
   7  -3   2  130.39   12.00
   7  -3   2  154.08   13.80
   7  -3   2  159.08    9.20
   7  -3   2  131.39   11.60
  -8   3  -2  187.68   15.10
  -8   3  -2  159.88   13.80
  -8   3  -2  185.88   14.40
  -8   3  -2  177.38   16.40
  -8   3  -2  171.88   14.10
  -8   3  -2  158.38   14.00
  -8   3  -2  188.28   16.00
   8  -3   2  187.28   13.20
   8  -3   2  189.48   16.40
   8  -3   2  167.88   13.80
   8  -3   2  166.88   14.10
   8  -3   2  149.29   13.00
   8  -3   2  168.38   14.10
   8  -3   2  171.18   14.50
   8  -3   2  191.88   10.80
  -9   3  -2   43.20    9.80
  -9   3  -2   37.00   11.60
  -9   3  -2   25.00    7.50
  -9   3  -2   28.30    9.00
  -9   3  -2   30.00    9.50
  -9   3  -2   30.60    8.80
   9  -3   2   37.30    8.60
   9  -3   2   27.20    8.30
   9  -3   2   47.10   10.80
   9  -3   2   31.50    8.00
   9  -3   2   24.50    7.60
   9  -3   2   26.30    5.50
   9  -3   2   38.00    7.60
 -10   3  -2    6.70    6.90
 -10   3  -2    7.90    6.40
 -10   3  -2   16.40    7.90
 -10   3  -2    6.20    5.70
  10  -3   2   10.90    7.00
  10  -3   2    4.50   10.80
  10  -3   2    9.70    7.20
  10  -3   2    2.00    4.80
  10  -3   2    8.40    5.70
  10  -3   2   15.70    8.30
  10  -3   2   10.80    4.50
 -11   3  -2   11.30    7.30
 -11   3  -2   17.00    7.70
 -11   3  -2   19.90    9.80
 -11   3  -2   25.20    9.60
  11  -3   2   17.40    5.10
  11  -3   2   12.70    7.30
  11  -3   2   17.10    8.50
 -12   3  -2  -10.70    5.50
 -12   3  -2    4.00    7.50
 -12   3  -2   11.20    7.80
 -12   3  -2    3.80    9.60
  12  -3   2   -1.30    6.00
  12  -3   2    9.90    9.90
  12  -3   2    2.60    4.10
  13   2  -2   -6.20    4.90
  13   2  -2   16.40    9.20
  13   2  -2   -6.00    8.50
 -13  -2   2   -8.60    6.70
 -13  -2   2   -5.80    5.10
 -13  -2   2    8.50    8.30
  12   2  -2    5.10    6.70
  12   2  -2   22.60    9.60
  12   2  -2   10.50    7.20
  12   2  -2   16.30    8.20
  12   2  -2   32.10    8.50
 -12  -2   2   19.60    8.70
 -12  -2   2   17.60    7.80
 -12  -2   2   26.80    9.70
  11   2  -2    6.50    5.90
  11   2  -2    6.30    5.20
  11   2  -2   13.40    7.10
  11   2  -2   11.50    5.90
  11   2  -2   19.20    8.70
  11   2  -2    2.40    7.00
 -11  -2   2   -3.60    7.10
 -11  -2   2    3.30    5.20
 -11  -2   2    6.50    6.30
 -11  -2   2   12.30    8.50
  10   2  -2  303.17   31.70
  10   2  -2  290.87   18.20
  10   2  -2  282.17   26.90
  10   2  -2  271.67   19.20
  10   2  -2  336.57   23.80
  10   2  -2  291.97   20.10
  10   2  -2  307.87   21.70
 -10  -2   2  304.27   22.80
 -10  -2   2  267.47   17.20
 -10  -2   2  311.67   18.90
 -10  -2   2  293.27   22.00
 -10  -2   2  259.27   22.90
 -10  -2   2  311.27   20.00
   9   2  -2   18.60    5.50
   9   2  -2   23.40    7.40
   9   2  -2   27.60    7.40
   9   2  -2   39.60    9.60
   9   2  -2   31.50    7.30
   9   2  -2   26.70    7.50
   9   2  -2   30.60    8.80
  -9  -2   2   24.50    7.10
  -9  -2   2   18.80    7.10
  -9  -2   2   17.70    7.00
  -9  -2   2   21.80    5.90
  -9  -2   2   22.10    7.10
  -9  -2   2   22.30    6.00
   8   2  -2  332.97   19.20
   8   2  -2  315.27   17.80
   8   2  -2  353.76   18.30
   8   2  -2  351.66   21.30
   8   2  -2  336.87   19.70
   8   2  -2  350.36   20.00
   8   2  -2  334.97   17.10
   8   2  -2  316.07   18.80
  -8  -2   2  355.86   20.30
  -8  -2   2  318.27   18.30
  -8  -2   2  328.17   16.80
  -8  -2   2  337.47   18.10
  -8  -2   2  392.06   21.60
  -8  -2   2  345.47   21.40
  -8  -2   2  352.96   17.00
   7   2  -2  339.87   19.20
   7   2  -2  356.56   16.10
   7   2  -2  323.97   18.00
   7   2  -2  339.17   18.30
   7   2  -2  356.46   18.40
   7   2  -2  327.77   17.90
   7   2  -2  347.17   17.00
   7   2  -2  355.46   17.40
  -7  -2   2  324.87   17.30
  -7  -2   2  354.36   16.00
  -7  -2   2  348.97   19.00
  -7  -2   2  359.56   17.20
  -7  -2   2  374.36   19.20
  -7  -2   2  325.07   19.00
  -7  -2   2  330.57   15.30
   6   2  -2  369.66   17.80
   6   2  -2  361.86   18.00
   6   2  -2  362.06   17.10
   6   2  -2  360.46   15.00
   6   2  -2  323.47   20.90
   6   2  -2  337.57   18.70
   6   2  -2  380.76   17.80
   6   2  -2  351.56   16.10
  -6  -2   2  377.66   15.10
  -6  -2   2  366.26   14.90
  -6  -2   2  390.16   18.60
  -6  -2   2  360.76   18.30
  -6  -2   2  335.37   15.40
  -6  -2   2  347.07   17.60
  -6  -2   2  345.17   16.40
   5   2  -2  772.72   25.50
   5   2  -2  788.02   24.30
   5   2  -2  751.52   24.90
   5   2  -2  781.32   22.90
   5   2  -2  720.33   23.90
   5   2  -2  704.33   20.90
   5   2  -2  747.33   24.50
  -5  -2   2  748.53   22.30
  -5  -2   2  745.03   21.10
  -5  -2   2  769.02   23.40
  -5  -2   2  745.73   25.40
  -5  -2   2  699.13   24.00
  -5  -2   2  733.93   24.30
  -5  -2   2  702.53   20.40
   4   2  -2   26.70    4.40
   4   2  -2   45.60    5.40
   4   2  -2   23.20    4.20
   4   2  -2   46.90    6.30
   4   2  -2   29.70    4.70
   4   2  -2   43.10    4.40
  -4  -2   2   44.60    4.80
  -4  -2   2   25.30    4.20
  -4  -2   2   36.70    5.60
  -4  -2   2   39.50    4.40
  -4  -2   2   43.30    6.50
  -4  -2   2   35.40    5.70
  -4  -2   2   34.10    4.40
   3   2  -2  114.89    7.20
   3   2  -2  109.09    5.70
   3   2  -2  114.89    6.90
   3   2  -2  119.99    6.40
   3   2  -2  114.79    6.70
   3   2  -2  117.19    6.80
  -3  -2   2  112.99    5.90
  -3  -2   2  108.89    5.00
  -3  -2   2  109.29    6.80
  -3  -2   2  117.39    6.20
  -3  -2   2  114.09    6.40
  -3  -2   2  110.09    7.00
  -3  -2   2  118.09    7.00
  -3  -2   2  117.89    7.70
   2   2  -2   32.80    3.40
   2   2  -2   30.20    3.00
   2   2  -2   29.00    2.90
   2   2  -2   31.90    3.10
   2   2  -2   26.90    3.90
   2   2  -2   29.30    3.20
   2   2  -2   32.50    3.00
  -2  -2   2   33.80    3.80
  -2  -2   2   36.70    3.40
  -2  -2   2   31.80    3.30
  -2  -2   2   33.50    2.80
  -2  -2   2   30.30    1.90
  -2  -2   2   31.40    2.90
  -2  -2   2   30.20    3.10
   1   2  -2 1115.69   21.60
   1   2  -2 1176.18   21.90
   1   2  -2 1139.49   22.50
   1   2  -2 1129.49   24.40
   1   2  -2 1139.59   21.60
   1   2  -2 1157.38   22.50
  -1  -2   2 1123.59   21.20
  -1  -2   2 1166.28   21.80
  -1  -2   2 1126.69   21.50
  -1  -2   2 1124.69   22.40
   0   2  -2   26.60    2.30
   0   2  -2   22.50    1.90
   0   2  -2   21.80    1.90
   0   2  -2   21.60    1.70
   0   2  -2   25.60    2.50
   0   2  -2   17.00    2.00
   0  -2   2   20.90    1.60
   0  -2   2   22.40    2.20
   0  -2   2   26.30    2.00
   0  -2   2   16.60    2.30
   0  -2   2   20.40    1.50
   0  -2   2   26.00    2.60
  -1   2  -2 1134.49   23.10
  -1   2  -2 1152.48   21.40
  -1   2  -2 1127.89   24.20
  -1   2  -2 1147.09   24.00
  -1   2  -2 1139.79   21.10
  -1   2  -2 1114.19   22.20
  -1   2  -2 1111.19   23.20
   1  -2   2 1128.69   23.00
   1  -2   2 1121.79   21.90
   1  -2   2 1144.29   21.20
   1  -2   2 1158.08   21.40
   1  -2   2 1100.69   23.90
   1  -2   2 1146.59   22.70
  -2   2  -2   18.40    2.80
  -2   2  -2   23.40    3.60
  -2   2  -2   14.30    2.80
  -2   2  -2   20.70    2.80
  -2   2  -2   14.20    2.40
  -2   2  -2   21.50    3.40
   2  -2   2   26.10    3.80
   2  -2   2   19.80    2.00
   2  -2   2   19.40    3.20
   2  -2   2   17.70    2.60
   2  -2   2   20.40    3.10
   2  -2   2   22.30    3.20
   2  -2   2   17.60    2.70
  -3   2  -2 1588.14   35.10
  -3   2  -2 1671.83   38.90
  -3   2  -2 1719.33   35.90
  -3   2  -2 1656.03   37.00
  -3   2  -2 1685.73   37.50
  -3   2  -2 1657.13   36.80
  -3   2  -2 1623.64   36.20
   3  -2   2 1633.14   38.60
   3  -2   2 1691.03   37.10
   3  -2   2 1641.94   34.70
   3  -2   2 1676.53   35.80
   3  -2   2 1648.73   36.30
   3  -2   2 1677.73   36.60
  -4   2  -2  487.75   17.10
  -4   2  -2  516.85   19.70
  -4   2  -2  498.15   17.50
  -4   2  -2  448.86   17.20
  -4   2  -2  480.05   16.60
  -4   2  -2  484.75   17.40
  -4   2  -2  492.55   18.30
   4  -2   2  489.15   17.70
   4  -2   2  500.55   17.60
   4  -2   2  475.45   17.00
   4  -2   2  463.15   15.80
   4  -2   2  454.75   17.10
   4  -2   2  520.25   19.80
   4  -2   2  506.45   17.30
  -5   2  -2  946.91   28.90
  -5   2  -2  954.60   28.50
  -5   2  -2  980.00   30.60
  -5   2  -2  930.81   31.70
  -5   2  -2  964.10   27.70
  -5   2  -2  907.01   27.90
  -5   2  -2  956.40   31.20
  -5   2  -2  987.00   29.60
   5  -2   2  966.80   29.10
   5  -2   2  973.30   28.80
   5  -2   2  939.31   26.50
   5  -2   2  942.51   28.30
   5  -2   2  948.61   31.30
   5  -2   2  958.70   28.30
   5  -2   2  940.41   27.70
  -6   2  -2   35.80    7.10
  -6   2  -2   33.90    6.70
  -6   2  -2   26.40    5.80
  -6   2  -2   21.20    5.70
  -6   2  -2   45.50    8.10
  -6   2  -2   36.30    6.70
  -6   2  -2   32.90    7.50
  -6   2  -2   51.09    9.20
   6  -2   2   35.80    5.80
   6  -2   2   41.10    6.20
   6  -2   2   36.90    6.30
   6  -2   2   42.60    7.80
   6  -2   2   39.60    7.70
   6  -2   2   32.80    7.00
   6  -2   2   28.90    7.20
   6  -2   2   43.20    7.30
  -7   2  -2  609.14   25.50
  -7   2  -2  604.14   26.70
  -7   2  -2  586.04   25.00
  -7   2  -2  538.85   23.80
  -7   2  -2  559.04   24.40
  -7   2  -2  574.24   23.40
  -7   2  -2  562.34   23.60
  -7   2  -2  547.95   26.70
   7  -2   2  577.24   22.50
   7  -2   2  616.14   25.10
   7  -2   2  568.24   23.60
   7  -2   2  595.44   27.50
   7  -2   2  602.24   25.30
   7  -2   2  573.54   24.40
   7  -2   2  603.94   21.40
   7  -2   2  626.64   24.80
  -8   2  -2   37.50    7.50
  -8   2  -2   29.60    6.80
  -8   2  -2   41.00    9.20
  -8   2  -2   39.10    9.70
  -8   2  -2   45.70    9.30
  -8   2  -2   43.20    9.00
   8  -2   2   40.00    7.00
   8  -2   2   37.70    9.50
   8  -2   2   29.40    7.10
   8  -2   2   43.10    8.90
   8  -2   2   37.80    8.20
   8  -2   2   29.70    7.80
   8  -2   2   27.10    6.20
   8  -2   2   45.10    7.80
  -9   2  -2   73.59   12.90
  -9   2  -2   80.99   14.00
  -9   2  -2   78.09   12.30
  -9   2  -2   71.39   10.20
  -9   2  -2   91.39   12.70
   9  -2   2   61.99   10.00
   9  -2   2  101.49   14.40
   9  -2   2   62.99    9.60
   9  -2   2   83.39   13.80
   9  -2   2   77.69    8.70
   9  -2   2   68.79   11.50
 -10   2  -2  384.26   30.00
 -10   2  -2  430.46   23.60
 -10   2  -2  438.46   27.50
 -10   2  -2  418.16   27.80
 -10   2  -2  445.06   25.10
  10  -2   2  428.56   28.40
  10  -2   2  374.76   24.60
  10  -2   2  439.86   20.60
  10  -2   2  372.26   24.10
  10  -2   2  429.26   25.00
  10  -2   2  436.36   24.60
  10  -2   2  368.56   22.00
 -11   2  -2   52.29   12.10
 -11   2  -2   33.40    8.50
 -11   2  -2   32.90    9.90
 -11   2  -2   46.60   11.20
  11  -2   2   47.40   10.10
  11  -2   2   47.80    8.50
  11  -2   2   38.00   11.40
  11  -2   2   29.70    9.00
 -12   2  -2   11.50    8.70
 -12   2  -2    3.40    7.00
 -12   2  -2    1.80    5.90
  12  -2   2   -1.50    5.80
  12  -2   2  -10.80    5.50
  12  -2   2    0.80    4.70
  12  -2   2    2.30    7.00
  13   1  -2   -7.30    6.50
  13   1  -2    4.80    6.80
  13   1  -2   -1.30    5.40
  13   1  -2    3.10    4.60
 -13  -1   2   -8.30    4.80
 -13  -1   2    0.50    7.20
 -13  -1   2   -1.60    6.30
  12   1  -2   -1.10    6.50
  12   1  -2    2.50    5.70
  12   1  -2    5.60    7.40
  12   1  -2    2.60    4.80
  12   1  -2   -5.30    6.80
 -12  -1   2    3.30    5.70
 -12  -1   2   13.10    7.70
 -12  -1   2   -3.10    6.20
  11   1  -2    1.10    4.80
  11   1  -2    3.20    5.30
  11   1  -2   -2.90    6.00
  11   1  -2   -4.70    3.50
  11   1  -2    1.30    5.40
  11   1  -2    6.90    5.60
 -11  -1   2   11.00    7.80
 -11  -1   2   16.10    9.70
 -11  -1   2    0.50    4.40
 -11  -1   2    1.30    5.30
  10   1  -2    2.10    5.70
  10   1  -2    2.00    4.50
  10   1  -2    3.50    4.90
  10   1  -2    0.90    3.60
  10   1  -2    4.40    4.60
  10   1  -2    4.00    4.30
  10   1  -2   -2.00    4.50
 -10  -1   2    0.50    5.20
 -10  -1   2   10.90    6.70
 -10  -1   2    3.90    5.40
 -10  -1   2   -1.80    3.60
 -10  -1   2    1.50    4.10
 -10  -1   2   -4.60    4.40
   9   1  -2  112.59   14.00
   9   1  -2  121.59   11.80
   9   1  -2  133.49   13.20
   9   1  -2  110.39   11.00
   9   1  -2  121.29   12.20
   9   1  -2  129.69   11.90
   9   1  -2  117.09   12.20
   9   1  -2   80.69   12.60
  -9  -1   2  110.19   11.20
  -9  -1   2  143.49   13.30
  -9  -1   2  126.99   15.90
  -9  -1   2  119.39   16.00
  -9  -1   2  105.59   11.10
  -9  -1   2  124.79   12.50
   8   1  -2  518.55   24.50
   8   1  -2  543.75   26.30
   8   1  -2  517.85   22.60
   8   1  -2  493.45   23.50
   8   1  -2  549.15   22.30
   8   1  -2  503.55   22.00
   8   1  -2  525.95   23.70
   8   1  -2  489.75   22.00
  -8  -1   2  532.05   26.30
  -8  -1   2  564.54   26.00
  -8  -1   2  514.85   23.60
  -8  -1   2  528.75   22.80
  -8  -1   2  525.05   24.70
  -8  -1   2  504.45   21.10
  -8  -1   2  484.15   21.20
   7   1  -2   29.50    5.80
   7   1  -2   21.50    5.40
   7   1  -2   34.00    7.00
   7   1  -2   37.30    8.00
   7   1  -2   25.50    5.50
   7   1  -2   27.70    6.30
   7   1  -2   49.00    8.10
  -7  -1   2   27.10    6.50
  -7  -1   2   24.80    5.30
  -7  -1   2   32.50    7.60
  -7  -1   2   32.70    6.30
  -7  -1   2   27.40    6.70
  -7  -1   2   34.10    7.00
   6   1  -2 2274.87   52.19
   6   1  -2 2254.87   51.09
   6   1  -2 2245.48   49.90
   6   1  -2 2240.98   51.19
   6   1  -2 2235.28   53.69
   6   1  -2 2242.48   52.39
   6   1  -2 2158.98   54.59
  -6  -1   2 2257.27   54.49
  -6  -1   2 2203.28   49.00
  -6  -1   2 2291.67   55.89
  -6  -1   2 2271.87   54.29
  -6  -1   2 2177.18   50.69
  -6  -1   2 2322.87   52.69
   5   1  -2   14.10    4.20
   5   1  -2   13.70    4.00
   5   1  -2    8.20    3.20
   5   1  -2    5.60    3.10
   5   1  -2   12.40    3.70
   5   1  -2   12.60    3.70
   5   1  -2    7.40    3.30
   5   1  -2   14.00    4.00
  -5  -1   2    7.10    3.50
  -5  -1   2   11.80    3.60
  -5  -1   2    5.70    2.50
  -5  -1   2    9.10    3.80
  -5  -1   2    5.50    3.40
  -5  -1   2    6.70    3.00
   4   1  -2    7.90    2.80
   4   1  -2    7.90    2.90
   4   1  -2   10.60    3.30
   4   1  -2   15.90    3.90
   4   1  -2   11.80    3.20
   4   1  -2    9.50    3.10
   4   1  -2   12.30    3.00
  -4  -1   2   17.00    4.00
  -4  -1   2   10.60    3.10
  -4  -1   2    8.10    2.60
  -4  -1   2    7.70    2.70
  -4  -1   2    8.70    3.00
  -4  -1   2    7.30    2.60
  -4  -1   2   11.70    3.20
   3   1  -2 1911.31   39.60
   3   1  -2 1855.01   38.20
   3   1  -2 1826.62   38.50
   3   1  -2 1863.81   38.10
   3   1  -2 1841.32   38.90
   3   1  -2 1806.42   36.40
   3   1  -2 1897.71   37.50
  -3  -1   2 1824.82   37.10
  -3  -1   2 1856.61   39.50
  -3  -1   2 1803.62   37.80
  -3  -1   2 1857.61   39.20
  -3  -1   2 1855.81   36.70
  -3  -1   2 1811.02   38.90
  -3  -1   2 1871.91   38.40
   2   1  -2  133.19    6.30
   2   1  -2  130.79    6.20
   2   1  -2  128.49    5.70
   2   1  -2  141.59    5.90
   2   1  -2  124.59    6.10
   2   1  -2  139.39    5.70
   2   1  -2  129.29    5.60
  -2  -1   2  128.19    6.20
  -2  -1   2  154.98    6.00
  -2  -1   2  121.49    6.00
  -2  -1   2  121.49    5.60
  -2  -1   2  127.49    5.70
   1   1  -2 1227.78   21.80
   1   1  -2 1224.08   23.40
   1   1  -2 1230.48   23.90
   1   1  -2 1176.28   23.00
   1   1  -2 1249.38   24.20
  -1  -1   2 1202.98   23.30
  -1  -1   2 1200.78   21.70
  -1  -1   2 1227.68   22.60
  -1  -1   2 1215.68   24.10
  -1  -1   2 1250.07   24.50
  -1  -1   2 1221.18   23.90
  -1  -1   2 1199.58   23.30
   0   1  -2 2377.36   43.60
   0   1  -2 2569.34   43.10
   0   1  -2 2439.46   43.40
   0   1  -2 2344.77   42.60
   0   1  -2 2502.25   44.40
   0   1  -2 2450.15   42.90
   0   1  -2 2466.55   43.40
   0  -1   2 2516.65   43.00
   0  -1   2 2339.57   42.60
   0  -1   2 2555.34   43.30
   0  -1   2 2420.26   41.30
   0  -1   2 2448.56   43.50
   0  -1   2 2400.66   44.20
   0  -1   2 2415.36   43.80
   0  -1   2 2469.95   43.50
   1  -1   2 8070.19  150.78
   1  -1   2 8305.67  151.08
  -2   1  -2 5831.42  106.89
  -2   1  -2 6016.20  106.09
  -2   1  -2 6396.16  106.19
  -2   1  -2 6178.18  107.29
  -2   1  -2 5977.90  108.59
  -2   1  -2 5944.51  105.49
  -2   1  -2 6296.67  107.59
   2  -1   2 6157.68  107.09
   2  -1   2 6031.00  105.19
   2  -1   2 6125.09  109.19
   2  -1   2 6339.57  106.09
   2  -1   2 6037.50  106.89
  -3   1  -2   24.50    3.70
  -3   1  -2   21.30    3.80
  -3   1  -2   31.50    4.40
  -3   1  -2   23.70    4.40
  -3   1  -2   35.00    5.30
  -3   1  -2   33.00    5.30
  -3   1  -2   20.00    3.60
  -3   1  -2   18.40    3.60
   3  -1   2   19.60    4.20
   3  -1   2   28.10    4.50
   3  -1   2   23.80    3.60
   3  -1   2   22.00    3.90
   3  -1   2   21.00    3.40
   3  -1   2   14.20    2.70
   3  -1   2   28.00    4.30
  -4   1  -2  228.98   11.90
  -4   1  -2  220.38   11.00
  -4   1  -2  222.08   12.30
  -4   1  -2  224.58   10.90
  -4   1  -2  234.08   13.10
  -4   1  -2  229.98   11.70
  -4   1  -2  232.68   12.00
   4  -1   2  215.38   11.10
   4  -1   2  234.38   13.30
   4  -1   2  217.28   11.40
   4  -1   2  218.28   11.80
   4  -1   2  230.98   12.00
   4  -1   2  206.88   10.70
   4  -1   2  226.28   10.80
  -5   1  -2  297.17   15.00
  -5   1  -2  307.07   15.20
  -5   1  -2  301.77   16.40
  -5   1  -2  288.07   14.70
  -5   1  -2  267.97   13.20
  -5   1  -2  296.47   14.70
  -5   1  -2  306.37   15.90
  -5   1  -2  296.57   14.20
   5  -1   2  295.87   13.80
   5  -1   2  306.67   15.30
   5  -1   2  275.67   14.00
   5  -1   2  301.27   16.80
   5  -1   2  300.67   15.20
   5  -1   2  300.37   15.20
   5  -1   2  302.47   13.80
  -6   1  -2    3.00    3.20
  -6   1  -2    4.10    4.20
  -6   1  -2    1.90    2.70
  -6   1  -2   -0.40    2.70
  -6   1  -2   -4.00    1.70
  -6   1  -2   -1.50    3.20
  -6   1  -2   -1.50    2.80
  -6   1  -2   -1.20    2.90
   6  -1   2   -0.40    2.00
   6  -1   2    3.10    3.70
   6  -1   2   -0.50    2.20
   6  -1   2   -0.90    2.60
   6  -1   2    2.10    2.60
   6  -1   2   -3.20    2.30
   6  -1   2    1.70    3.10
  -7   1  -2   19.40    5.40
  -7   1  -2   38.80    8.20
  -7   1  -2   39.50    9.10
  -7   1  -2   30.00    6.90
  -7   1  -2   19.40    6.40
  -7   1  -2   22.40    6.10
  -7   1  -2   32.50    8.30
   7  -1   2   36.90   10.00
   7  -1   2   27.50    7.30
   7  -1   2   31.80    6.50
   7  -1   2   35.60    8.00
   7  -1   2   42.90    8.70
   7  -1   2   22.20    6.20
   7  -1   2   30.30    6.90
  -8   1  -2   69.59   11.80
  -8   1  -2   53.99    8.20
  -8   1  -2   80.69   12.80
  -8   1  -2   47.00   12.90
  -8   1  -2   79.49   12.40
  -8   1  -2   56.09    9.40
  -8   1  -2   61.29   10.60
   8  -1   2   61.19    9.90
   8  -1   2   81.99   10.60
   8  -1   2   48.50    9.30
   8  -1   2   63.79    9.80
   8  -1   2   61.69    9.50
   8  -1   2   73.49   11.20
   8  -1   2   89.19   14.10
   8  -1   2   72.39   10.80
  -9   1  -2  231.48   19.70
  -9   1  -2  200.48   16.70
  -9   1  -2  200.78   16.40
  -9   1  -2  199.78   16.70
  -9   1  -2  188.68   17.40
  -9   1  -2  183.58   14.70
   9  -1   2  189.58   15.90
   9  -1   2  207.98   19.20
   9  -1   2  219.08   17.60
   9  -1   2  179.68   16.50
   9  -1   2  226.78   18.00
   9  -1   2  195.98   15.30
   9  -1   2  193.28   14.60
 -10   1  -2  378.26   26.00
 -10   1  -2  325.17   24.30
 -10   1  -2  311.27   21.30
 -10   1  -2  313.57   19.70
  10  -1   2  245.88   20.10
  10  -1   2  261.27   18.90
  10  -1   2  300.47   21.50
  10  -1   2  291.47   23.80
  10  -1   2  302.07   18.80
 -11   1  -2  146.89   21.30
 -11   1  -2  104.89   15.40
 -11   1  -2  137.79   19.50
 -11   1  -2  145.69   15.00
  11  -1   2  180.78   14.80
  11  -1   2  121.89   17.20
  11  -1   2  109.39   15.00
  11  -1   2  180.38   23.40
 -12   1  -2   58.19   13.30
 -12   1  -2   37.50   11.80
 -12   1  -2   53.99   11.40
  12  -1   2   68.79   11.60
  12  -1   2   39.70   11.00
  12  -1   2   66.09   15.20
  13   0  -2   12.30   11.30
  13   0  -2   51.09   10.20
  13   0  -2   32.20   11.30
 -13   0   2   28.30   11.20
 -13   0   2   47.30   12.00
 -13   0   2   55.89   11.90
  12   0  -2    4.20    7.00
  12   0  -2    3.90    6.20
  12   0  -2    2.40    6.80
 -12   0   2    6.20    7.40
 -12   0   2    1.70    6.00
 -12   0   2   -2.10    4.60
 -12   0   2   22.50    9.50
  11   0  -2  176.18   16.30
  11   0  -2  167.48   17.10
  11   0  -2  174.88   18.40
  11   0  -2  166.68   17.40
  11   0  -2  136.19   13.10
  11   0  -2  161.98   17.80
  11   0  -2  179.78   16.00
 -11   0   2  176.58   19.20
 -11   0   2  141.69   14.70
 -11   0   2  151.88   15.00
 -11   0   2  152.48   19.40
 -11   0   2  161.68   16.00
  10   0  -2   68.59   10.40
  10   0  -2   75.59   12.30
  10   0  -2   86.29   11.50
  10   0  -2   81.29   13.70
  10   0  -2  102.99   15.00
  10   0  -2   90.79   12.80
 -10   0   2   78.89   11.60
 -10   0   2   90.29   14.10
 -10   0   2   92.79   14.10
 -10   0   2   80.49   11.00
 -10   0   2  109.39   15.60
 -10   0   2   68.09    9.80
 -10   0   2   84.69   15.00
   9   0  -2  193.68   13.70
   9   0  -2  161.48   14.60
   9   0  -2  200.68   17.20
   9   0  -2  196.78   14.30
   9   0  -2  210.58   14.80
   9   0  -2  198.68   14.80
   9   0  -2  212.48   15.90
   9   0  -2  214.68   16.70
  -9   0   2  246.18   18.50
  -9   0   2  198.48   15.30
  -9   0   2  185.48   14.10
  -9   0   2  194.78   15.20
  -9   0   2  207.78   17.30
   8   0  -2  709.93   26.30
   8   0  -2  688.93   24.80
   8   0  -2  684.83   25.50
   8   0  -2  653.23   29.00
   8   0  -2  656.13   27.10
   8   0  -2  715.13   28.80
   8   0  -2  659.83   25.30
   8   0  -2  631.84   26.20
  -8   0   2  642.54   27.30
  -8   0   2  680.33   26.30
  -8   0   2  672.23   25.20
  -8   0   2  659.83   29.80
  -8   0   2  672.63   28.90
  -8   0   2  710.33   27.80
   7   0  -2    0.50    3.00
   7   0  -2    1.10    3.10
   7   0  -2    6.90    3.20
   7   0  -2    2.70    2.90
   7   0  -2    3.70    2.90
   7   0  -2    5.40    4.10
   7   0  -2    6.00    3.20
   7   0  -2    6.10    4.40
  -7   0   2    2.70    3.60
  -7   0   2    9.10    4.20
  -7   0   2   -1.70    3.10
  -7   0   2    0.50    3.20
  -7   0   2    2.80    3.50
  -7   0   2    3.60    3.00
   6   0  -2 1249.47   33.00
   6   0  -2 1270.97   32.60
   6   0  -2 1274.47   34.70
   6   0  -2 1260.97   33.00
   6   0  -2 1257.57   35.20
   6   0  -2 1278.87   37.20
   6   0  -2 1280.67   33.70
   6   0  -2 1276.07   36.20
  -6   0   2 1211.58   37.00
  -6   0   2 1247.38   34.70
  -6   0   2 1260.47   36.40
  -6   0   2 1259.37   35.60
  -6   0   2 1258.37   33.70
  -6   0   2 1278.57   33.80
   5   0  -2  716.43   21.00
   5   0  -2  700.53   23.60
   5   0  -2  732.73   21.40
   5   0  -2  700.93   21.30
   5   0  -2  707.53   20.90
   5   0  -2  653.23   21.60
   5   0  -2  708.13   23.30
   5   0  -2  705.03   22.60
  -5   0   2  716.93   23.60
  -5   0   2  697.53   21.40
  -5   0   2  705.93   21.60
  -5   0   2  664.13   20.60
  -5   0   2  724.33   23.00
  -5   0   2  698.83   22.30
  -5   0   2  742.43   24.60
   4   0  -2   -0.40    1.20
   4   0  -2    3.20    2.30
   4   0  -2    3.60    2.40
   4   0  -2    0.70    1.80
   4   0  -2    3.00    2.10
   4   0  -2    6.10    2.40
   4   0  -2   -1.10    1.60
  -4   0   2    0.40    2.10
  -4   0   2    5.10    2.20
  -4   0   2    3.50    2.20
  -4   0   2    1.40    1.60
  -4   0   2    0.50    1.80
  -4   0   2    0.30    1.40
  -4   0   2    2.50    2.20
   3   0  -2 6581.74  113.39
   3   0  -2 6667.73  113.09
   3   0  -2 6310.17  112.89
   3   0  -2 6577.14  113.99
   3   0  -2 6479.25  115.39
   3   0  -2 6746.83  115.79
   3   0  -2 6544.35  114.29
  -3   0   2 6456.75  113.29
  -3   0   2 6622.24  114.59
  -3   0   2 6534.75  115.39
  -3   0   2 6648.63  116.09
  -3   0   2 6596.04  113.49
   2   0  -2 1798.02   34.80
   2   0  -2 1813.12   35.90
   2   0  -2 1814.82   34.40
   2   0  -2 1791.52   35.90
   2   0  -2 1934.81   34.90
   2   0  -2 1837.42   34.70
  -2   0   2 1825.32   34.70
  -2   0   2 1777.42   34.90
  -2   0   2 1927.81   35.00
  -2   0   2 1714.43   35.60
  -2   0   2 1776.62   34.70
  -2   0   2 1784.52   35.80
   1   0  -2  205.58    6.60
   1   0  -2  208.08    6.40
   1   0  -2  204.38    6.80
   1   0  -2  222.08    6.50
   1   0  -2  212.08    5.70
   1   0  -2  207.68    6.70
   1   0  -2  205.58    6.50
  -1   0   2  223.18    6.50
  -1   0   2  212.48    6.70
  -1   0   2  205.88    6.50
   0   0  -2 4876.61   83.29
   0   0   2 4881.21   83.39
  -1   0  -2  392.76   11.30
  -1   0  -2  416.46   11.30
  -1   0  -2  420.36   12.00
  -1   0  -2  416.36   12.90
  -1   0  -2  417.66   12.10
  -1   0  -2  406.86   12.00
  -1   0  -2  440.46   12.20
   1   0   2  419.06   11.50
   1   0   2  402.06   11.90
   1   0   2  428.86   12.30
   1   0   2  431.56   12.30
   1   0   2  406.96   12.90
   1   0   2  406.86   11.90
   1   0   2  387.76   10.90
  -2   0  -2 2743.03   53.49
  -2   0  -2 2845.02   52.89
  -2   0  -2 2812.52   53.99
  -2   0  -2 2607.74   55.09
  -2   0  -2 2833.32   54.29
  -2   0  -2 2764.12   54.19
  -2   0  -2 2767.02   51.29
   2   0   2 2849.51   52.59
   2   0   2 2764.62   55.99
   2   0   2 2862.81   54.29
   2   0   2 2766.92   53.09
   2   0   2 2798.82   54.29
   2   0   2 2853.71   54.19
  -3   0  -2  484.25   14.60
  -3   0  -2  478.25   15.60
  -3   0  -2  463.35   16.20
  -3   0  -2  482.95   16.60
  -3   0  -2  481.65   17.10
  -3   0  -2  509.15   18.30
  -3   0  -2  506.65   16.90
   3   0   2  466.55   16.40
   3   0   2  487.85   18.40
   3   0   2  498.55   17.10
   3   0   2  486.75   14.70
   3   0   2  507.75   15.80
   3   0   2  515.35   17.10
  -4   0  -2  148.19    9.60
  -4   0  -2  151.08   10.50
  -4   0  -2  133.89    8.90
  -4   0  -2  137.69    9.40
  -4   0  -2  132.49   10.40
  -4   0  -2  141.89    9.60
  -4   0  -2  151.58    8.50
  -4   0  -2  155.28   10.00
   4   0   2  152.68   10.00
   4   0   2  146.89    9.00
   4   0   2  145.79    9.40
   4   0   2  154.78   10.20
   4   0   2  146.59   11.00
   4   0   2  152.58    8.60
   4   0   2  146.39    9.90
  -5   0  -2  121.89   10.50
  -5   0  -2   96.99    9.20
  -5   0  -2   95.89   10.00
  -5   0  -2   88.19   11.80
  -5   0  -2  112.89    8.20
  -5   0  -2  101.09    8.90
  -5   0  -2  101.49    9.20
  -5   0  -2  107.99    8.90
   5   0   2  121.99   11.20
   5   0   2  113.19    9.70
   5   0   2   89.49    8.90
   5   0   2  102.39    9.30
   5   0   2  119.09    8.40
  -6   0  -2   40.60    7.20
  -6   0  -2   43.40    8.20
  -6   0  -2   47.80    7.90
  -6   0  -2   30.40    5.80
  -6   0  -2   49.30    7.60
  -6   0  -2   46.80    8.70
  -6   0  -2   33.00    7.40
   6   0   2   41.60    6.80
   6   0   2   35.40    6.90
   6   0   2   46.10    7.80
   6   0   2   40.70    8.10
   6   0   2   55.29    9.80
   6   0   2   49.00    7.90
  -7   0  -2    2.40    4.80
  -7   0  -2   14.30    5.00
  -7   0  -2    6.40    4.90
  -7   0  -2   10.70    4.80
  -7   0  -2   10.00    5.20
  -7   0  -2    4.00    4.40
  -7   0  -2   15.00    6.10
   7   0   2    7.40    4.70
   7   0   2    6.10    3.90
   7   0   2    8.40    4.50
   7   0   2   12.60    5.80
   7   0   2   11.00    4.80
   7   0   2    6.90    5.20
   7   0   2   11.20    5.00
   7   0   2   10.20    6.00
  -8   0  -2  242.58   19.00
  -8   0  -2  247.68   17.00
  -8   0  -2  267.47   19.60
  -8   0  -2  219.58   16.80
  -8   0  -2  260.37   17.30
  -8   0  -2  241.98   15.10
  -8   0  -2  241.08   17.40
   8   0   2  265.67   17.20
   8   0   2  252.77   16.70
   8   0   2  264.87   16.30
   8   0   2  269.17   16.10
   8   0   2  260.17   18.40
   8   0   2  235.38   17.70
   8   0   2  253.77   17.90
   8   0   2  280.07   20.90
  -9   0  -2    3.60    4.00
  -9   0  -2   -3.80    4.60
  -9   0  -2    0.20    4.40
  -9   0  -2    4.10    5.70
  -9   0  -2   -2.30    4.20
  -9   0  -2   -0.50    4.10
   9   0   2    4.90    4.30
   9   0   2   -0.40    3.30
   9   0   2    3.40    4.40
   9   0   2    2.10    5.40
   9   0   2    3.20    5.40
   9   0   2    3.20    4.70
   9   0   2    3.30    5.70
   9   0   2   -1.10    4.40
 -10   0  -2    2.90    5.20
 -10   0  -2    3.80    5.70
 -10   0  -2   17.50    8.20
  10   0   2   10.00    6.20
  10   0   2   14.30    7.10
  10   0   2   18.50    6.70
  10   0   2    6.80    6.80
 -11   0  -2  211.18   19.00
 -11   0  -2  150.48   15.80
 -11   0  -2  146.49   20.20
  11   0   2  197.18   19.40
  11   0   2  169.68   18.20
  11   0   2  154.18   15.30
  11   0   2  197.08   21.00
 -12   0  -2   94.99   15.70
 -12   0  -2  108.29   15.00
 -12   0  -2  125.29   20.00
  12   0   2  102.09   17.10
  12   0   2   82.89   13.80
  12   0   2  117.99   20.70
  13  -1  -2   20.40   10.80
  13  -1  -2   17.50    8.70
  13  -1  -2    8.80    5.60
 -13   1   2   23.40   10.60
 -13   1   2   32.90    8.80
 -13   1   2   16.40    8.70
  12  -1  -2   28.00    7.10
  12  -1  -2   42.20   10.70
  12  -1  -2   41.70   10.60
 -12   1   2   24.50    9.10
 -12   1   2   32.90    9.10
 -12   1   2   56.19   21.00
 -12   1   2   27.00   16.00
  11  -1  -2   67.89   12.10
  11  -1  -2   77.49   10.60
  11  -1  -2   70.79   11.20
  11  -1  -2   67.09   11.60
  11  -1  -2   64.69   11.10
  11  -1  -2   92.29   15.20
  11  -1  -2   59.89   11.00
 -11   1   2   69.09   14.00
 -11   1   2   82.09   13.20
 -11   1   2   80.09   13.70
 -11   1   2   65.89   12.70
  10  -1  -2   38.10    7.40
  10  -1  -2   36.70    9.70
  10  -1  -2   31.10    6.50
  10  -1  -2   28.20    8.10
  10  -1  -2   36.60    8.70
  10  -1  -2   16.80    7.30
 -10   1   2   14.70    6.60
 -10   1   2   30.20    8.30
 -10   1   2   29.70    8.10
 -10   1   2   22.00    8.00
 -10   1   2   33.60    9.80
   9  -1  -2   16.30    6.30
   9  -1  -2    4.50    4.50
   9  -1  -2    3.20    5.10
   9  -1  -2   10.30    4.40
   9  -1  -2   -1.20    3.30
   9  -1  -2    9.90    5.10
   9  -1  -2    8.40    5.00
  -9   1   2    6.30    4.00
  -9   1   2    9.80    6.10
  -9   1   2    5.30    4.70
  -9   1   2    8.40    5.10
  -9   1   2    1.90    4.50
   8  -1  -2    6.50    4.50
   8  -1  -2   22.80    6.40
   8  -1  -2   24.30    5.30
   8  -1  -2    8.20    5.10
   8  -1  -2   12.60    5.00
   8  -1  -2   15.40    6.30
   8  -1  -2   12.50    5.80
   8  -1  -2    9.30    4.30
  -8   1   2   24.80    7.20
  -8   1   2   11.70    4.20
  -8   1   2   15.10    5.80
  -8   1   2   15.70    5.60
  -8   1   2   12.90    5.20
  -8   1   2   16.90    5.50
   7  -1  -2   -1.30    2.50
   7  -1  -2   -1.80    2.60
   7  -1  -2    2.80    3.00
   7  -1  -2    2.10    2.40
   7  -1  -2    9.70    4.80
   7  -1  -2    2.90    3.20
   7  -1  -2    3.70    3.50
   7  -1  -2   -1.30    2.70
  -7   1   2    3.20    3.30
  -7   1   2    1.70    3.40
  -7   1   2    0.10    3.00
  -7   1   2   -2.80    2.70
  -7   1   2    1.30    3.80
  -7   1   2    2.90    2.50
   6  -1  -2    6.50    3.30
   6  -1  -2    4.10    3.10
   6  -1  -2   11.20    3.10
   6  -1  -2    0.60    3.30
   6  -1  -2    7.40    3.70
   6  -1  -2    7.40    3.50
   6  -1  -2    9.40    2.90
  -6   1   2    7.20    3.50
  -6   1   2    5.30    3.10
  -6   1   2    9.10    4.50
  -6   1   2    3.70    2.60
  -6   1   2   10.20    3.40
  -6   1   2    9.40    3.80
  -6   1   2    5.80    3.40
   5  -1  -2   19.30    3.60
   5  -1  -2   16.00    4.30
   5  -1  -2   20.30    4.50
   5  -1  -2   21.30    3.50
   5  -1  -2   19.80    4.10
   5  -1  -2   29.90    5.50
   5  -1  -2   22.10    4.30
  -5   1   2   24.50    5.10
  -5   1   2   27.80    5.70
  -5   1   2   32.70    5.20
  -5   1   2   28.30    5.00
  -5   1   2   28.80    4.50
  -5   1   2   19.30    4.50
  -5   1   2   25.30    4.70
   4  -1  -2 4616.14   83.49
   4  -1  -2 4426.76   84.59
   4  -1  -2 4451.75   79.69
   4  -1  -2 4479.85   81.69
   4  -1  -2 4573.44   80.29
   4  -1  -2 4447.06   84.89
   4  -1  -2 4472.95   82.69
  -4   1   2 4638.94   83.19
  -4   1   2 4418.76   85.59
  -4   1   2 4471.45   84.89
  -4   1   2 4414.96   83.09
  -4   1   2 4479.75   80.79
  -4   1   2 4463.95   83.89
  -4   1   2 4467.25   82.49
   3  -1  -2  872.31   19.70
   3  -1  -2  892.21   20.90
   3  -1  -2  907.51   22.00
   3  -1  -2  885.31   21.30
   3  -1  -2  965.80   19.70
   3  -1  -2  911.81   22.80
   3  -1  -2  869.81   22.50
  -3   1   2  899.01   23.00
  -3   1   2  935.41   21.90
  -3   1   2  855.21   21.00
  -3   1   2  907.91   21.80
  -3   1   2  879.41   20.20
  -3   1   2  898.61   22.80
   2  -1  -2  276.37    9.30
   2  -1  -2  295.27    9.20
   2  -1  -2  268.47    8.40
   2  -1  -2  271.37    9.50
   2  -1  -2  273.87    8.30
   2  -1  -2  282.77    8.60
  -2   1   2  292.97    9.10
  -2   1   2  267.17    9.40
  -2   1   2  249.68   10.70
  -2   1   2  274.27    8.30
  -2   1   2  278.67    8.80
  -2   1   2  269.67    8.60
   1  -1  -2 8332.87  150.98
  -1   1   2 8426.86  151.38
   0  -1  -2 1689.13   32.80
   0  -1  -2 1681.13   32.40
   0  -1  -2 1682.93   31.10
   0  -1  -2 1708.33   31.70
   0  -1  -2 1703.93   33.70
   0  -1  -2 1757.82   34.20
   0  -1  -2 1690.73   30.10
   0   1   2 1694.03   31.00
   0   1   2 1702.13   32.80
   0   1   2 1703.63   33.90
   0   1   2 1718.93   33.90
   0   1   2 1669.33   32.70
   0   1   2 1707.43   31.80
   0   1   2 1706.33   34.60
  -1  -1  -2 3207.38   58.49
  -1  -1  -2 3194.98   58.79
  -1  -1  -2 3240.78   57.99
  -1  -1  -2 3126.59   60.49
  -1  -1  -2 3348.17   60.09
  -1  -1  -2 3251.07   60.69
  -1  -1  -2 3168.88   59.29
   1   1   2 3271.67   59.89
   1   1   2 3160.58   60.69
   1   1   2 3271.37   59.29
   1   1   2 3139.09   57.99
   1   1   2 3219.98   60.99
   1   1   2 3176.68   59.49
   1   1   2 3281.27   58.09
  -2  -1  -2    7.30    2.60
  -2  -1  -2    4.10    2.00
  -2  -1  -2    7.70    2.70
  -2  -1  -2    1.50    1.80
  -2  -1  -2    4.80    1.50
  -2  -1  -2    2.00    1.80
  -2  -1  -2    5.50    2.40
  -2  -1  -2    6.20    2.50
   2   1   2    3.50    2.10
   2   1   2    6.60    2.20
   2   1   2    5.50    2.50
   2   1   2    4.20    2.30
   2   1   2    5.50    2.10
   2   1   2    4.90    2.40
   2   1   2   10.20    2.80
  -3  -1  -2  104.59    7.80
  -3  -1  -2  109.69    7.80
  -3  -1  -2  105.99    5.90
  -3  -1  -2  101.19    7.10
  -3  -1  -2  124.49    8.60
  -3  -1  -2  120.49    8.10
  -3  -1  -2  108.99    8.60
   3   1   2  102.79    8.00
   3   1   2  103.99    7.20
   3   1   2  103.59    7.50
   3   1   2  123.69    9.30
   3   1   2  115.59    8.00
   3   1   2  105.19    7.70
   3   1   2  121.39    8.30
  -4  -1  -2 1003.30   29.70
  -4  -1  -2  960.00   23.90
  -4  -1  -2  973.60   28.00
  -4  -1  -2  938.51   27.10
  -4  -1  -2  966.60   27.50
  -4  -1  -2  986.50   30.30
  -4  -1  -2  957.00   29.00
   4   1   2  942.41   27.30
   4   1   2  954.80   30.60
   4   1   2  958.00   28.40
   4   1   2  973.30   24.30
   4   1   2  934.11   26.30
   4   1   2  959.10   27.80
   4   1   2  944.51   32.20
  -5  -1  -2  331.17   13.40
  -5  -1  -2  354.86   16.30
  -5  -1  -2  336.47   15.40
  -5  -1  -2  320.77   17.20
  -5  -1  -2  342.17   18.20
  -5  -1  -2  303.77   16.60
   5   1   2  333.07   13.60
   5   1   2  329.47   16.90
   5   1   2  333.37   16.70
   5   1   2  344.57   15.50
   5   1   2  308.57   15.50
   5   1   2  320.67   16.60
  -6  -1  -2    5.70    4.10
  -6  -1  -2    1.60    3.90
  -6  -1  -2    1.60    3.40
  -6  -1  -2    1.00    3.50
  -6  -1  -2    2.50    3.60
  -6  -1  -2   -1.10    2.40
  -6  -1  -2    3.10    3.50
   6   1   2    6.40    4.60
   6   1   2    1.00    2.50
   6   1   2    3.70    3.70
   6   1   2    2.10    3.10
   6   1   2    0.80    3.30
   6   1   2   -1.10    2.70
  -7  -1  -2  267.57   18.80
  -7  -1  -2  283.97   17.70
  -7  -1  -2  311.97   17.90
  -7  -1  -2  308.17   17.50
  -7  -1  -2  300.27   19.00
  -7  -1  -2  290.27   19.20
  -7  -1  -2  306.57   15.20
   7   1   2  302.87   18.60
   7   1   2  300.07   18.80
   7   1   2  282.67   18.30
   7   1   2  293.67   18.20
   7   1   2  312.17   20.90
   7   1   2  290.77   16.50
   7   1   2  292.27   17.20
  -8  -1  -2   91.29   15.30
  -8  -1  -2   57.99    9.60
  -8  -1  -2   43.70    9.60
  -8  -1  -2   56.49    8.40
  -8  -1  -2   59.19   12.00
  -8  -1  -2   72.49   11.40
  -8  -1  -2   31.30    9.40
   8   1   2   63.49    8.90
   8   1   2   64.69   11.70
   8   1   2   68.59   11.80
   8   1   2   68.49   11.70
   8   1   2   41.30    8.80
   8   1   2   51.49   11.60
  -9  -1  -2   81.79   14.00
  -9  -1  -2   52.99   11.40
  -9  -1  -2   49.50   10.50
  -9  -1  -2   41.90   10.70
  -9  -1  -2   69.09   10.10
   9   1   2   65.39   12.50
   9   1   2   49.80    9.40
   9   1   2   61.09   13.10
   9   1   2   45.80   10.20
   9   1   2   62.59   10.20
   9   1   2   60.59   12.30
 -10  -1  -2   18.70    7.70
 -10  -1  -2   18.20    6.70
 -10  -1  -2    1.00    6.00
 -10  -1  -2    6.80    7.10
  10   1   2   10.20    7.60
  10   1   2    9.80    7.10
  10   1   2    7.30    7.20
  10   1   2   12.00    5.40
 -11  -1  -2  121.49   18.30
 -11  -1  -2  114.69   15.00
 -11  -1  -2  107.99   16.10
  11   1   2   83.49   14.20
  11   1   2   85.99   14.70
  11   1   2   57.19   14.10
  11   1   2  121.49   18.20
 -12  -1  -2   49.10   10.40
 -12  -1  -2   49.30   15.70
 -12  -1  -2   49.00   13.30
  12   1   2   30.00   10.90
  12   1   2   66.79   13.10
  12   1   2   31.70   11.10
  13  -2  -2   76.19   13.70
  13  -2  -2   52.99   13.40
  13  -2  -2   65.99    9.40
 -13   2   2   45.00   12.80
 -13   2   2   76.49   16.60
 -13   2   2   65.89   13.70
 -13   2   2   53.79   12.30
  12  -2  -2  113.49   15.70
  12  -2  -2   95.49   15.80
  12  -2  -2  106.49   10.10
 -12   2   2  115.09   16.20
[truncated: 3,173,575 more chars]
